# Supplementary material for: BIRC3/CAV1 co-expression drives GBM aggressiveness as a prognostic signature and therapeutic vulnerability
Source: Cell Death Discov. 2026 Apr 14;12:232. doi: 10.1038/s41420-026-03112-z (PMC13183958; doi:10.1038/s41420-026-03112-z)
Supplement: Supplementary file 2 — Supplementary Data 1 [file 41420_2026_3112_MOESM2_ESM.xlsx]

## Sheet: Foglio1
							GB1	GB15	GB16	GB2	GB3	GB4	GB5	GB6	GB7	GB19	GB20	GB23	GB24	GB25	Gb26	GB27	GB28	GB29	GB17	GB8	GB9	GB10	GB11	GB18	GB12	GB13	Gb14	GB21	GB30	GB22	GB31	GB32	GB33
Gene	baseMean	log2FoldChange	lfcSE	stat	pvalue	padj	TMZ Resp	TMZ Resp	TMZ Resp	TMZ Resp	TMZ Resp	TMZ Resp	TMZ Resp	TMZ Resp	TMZ Resp	TMZ Resp	TMZ Resp	TMZ Resp	TMZ Resp	TMZ Resp	TMZ Resp	TMZ Resp	TMZ Non-Resp	TMZ Non-Resp	TMZ Non-Resp	TMZ Non-Resp	TMZ Non-Resp	TMZ Non-Resp	TMZ Non-Resp	TMZ Non-Resp	TMZ Non-Resp	TMZ Non-Resp	TMZ Non-Resp	TMZ Non-Resp	TMZ Non-Resp	TMZ Non-Resp	TMZ Non-Resp	TMZ Non-Resp	TMZ Non-Resp
FBLN5	787.607	-1.19361	0.236725	-5.18706	2.13645e-07	0.00374926	130.697	113.806	338.054	82.2157	462.856	221.458	176.107	428.887	547.616	235.558	439.024	97.0317	201.686	230.716	278.06	146.851	552.824	653.931	325.444	541.249	902.164	868.067	105.178	5617.78	1383.37	1041.19	85.9438	198.005	293.371	221.477	2668.11	580.585	5821.73
CCL4	76.186	1.16076	0.236728	5.05461	4.31262e-07	0.00378411	518.432	10.7208	42.5404	46.4697	38.648	15.5865	112.068	38.2935	266.408	94.7175	19.2555	57.542	383.204	82.5565	373.538	30.0572	2.72775	12.8222	19.1005	36.0833	28.6134	67.3074	33.3899	1.86886	7.13079	9.12256	22.49	5.82367	13.993	89.8087	4.31732	8.6511	20.8515
GPR97	28.1164	-1.07009	0.234741	-4.84058	1.29461e-06	0.00757306	2.90438	8.2468	3.97043	0	6.44134	4.54606	9.60586	9.57337	14.8004	9.88357	7.70218	4.5131	5.04215	7.37111	5.02518	17.1755	4.54625	11.54	251.245	4.59242	3.36628	18.8065	21.7034	14.9509	14.2616	30.4085	85.9438	16.0151	4.34267	12.9385	1.07933	31.7207	283.58
DES	89.3059	-1.10257	0.234442	-4.77067	1.83615e-06	0.00805564	27.5916	48.6561	11.9113	3.5746	52.4509	48.0584	60.8371	36.3788	3.70011	48.5942	67.7792	22.5655	32.1437	17.6907	83.753	12.0229	294.597	62.8286	125.623	46.5803	67.3257	170.248	15.0255	206.197	209.17	496.875	115.663	101.914	96.0212	23.5938	52.8872	22.1084	262.728
CRABP2	114.831	-1.07176	0.231446	-4.67258	2.9744e-06	0.0104395	18.8785	142.67	27.2258	69.7046	31.2865	60.3977	41.6254	32.5495	18.5005	52.7124	37.7407	24.8221	53.5729	56.0205	107.204	39.5038	415.528	38.4665	340.871	74.7908	21.8808	51.4704	100.17	572.493	95.0772	380.715	103.614	128.121	73.3428	35.7713	239.611	52.8679	250.218
MNT	941.75	-0.541857	0.119664	-4.52822	5.94816e-06	0.0173974	673.817	881.583	725.455	693.471	589.843	777.376	723.641	689.283	741.255	644.079	700.128	1079.76	696.448	698.781	833.342	845.037	1562.09	882.165	1162.93	849.598	1854.82	1646.06	798.019	812.33	916.307	1044.84	1255.42	1269.56	1278.19	893.521	998.381	575.779	1284.45
CLCA4	27.617	0.894199	0.220334	4.39287	1.11864e-05	0.0218123	538.763	5.77276	35.1667	17.873	2.76057	5.84494	6.4039	5.74402	246.674	2.47089	2.31065	224.527	199.795	14.0051	21.7758	13.7404	0	3.84665	0	22.306	0	2.96944	21.7034	0.622952	3.5654	7.29805	0.803213	2.91183	65.6225	18.2662	0	4.80617	0
BIRC3	961.389	-0.981634	0.235061	-4.39341	1.11589e-05	0.0218123	435.657	928.59	269.422	5.36189	578.8	312.379	284.974	63.1843	356.444	378.046	70.8601	165.856	199.165	150.371	264.659	382.156	509.18	183.357	2554.33	326.718	511.675	520.642	56.7629	3124.11	35.654	1841.54	2452.21	354.516	222.441	186.467	3861.85	388.338	9750.15
IL32	253.839	-1.02579	0.237158	-4.4462	8.74008e-06	0.0218123	120.532	107.208	165.624	35.746	120.545	89.6223	198.521	15.3174	88.8026	97.1884	32.3492	100.417	122.903	33.17	84.5905	101.336	154.573	211.566	529.672	130.556	57.2268	109.869	38.3984	1597.87	52.2925	277.934	260.241	48.0453	93.126	130.147	274.15	198.975	2698.18
ESPNL	18.0403	-1.01083	0.234402	-4.35045	1.35857e-05	0.0238415	2.90438	12.3702	8.50807	16.0857	0.920191	5.1955	12.8078	7.6587	11.1003	2.47089	7.70218	0	13.2357	5.89689	5.02518	17.1755	64.5568	19.2333	30.1201	28.2106	53.8606	53.45	8.34748	1.2459	20.2039	8.51439	44.1767	53.8689	6.75526	11.4164	33.4593	16.341	12.5109
SIRPA	1859.24	0.706486	0.165432	4.27004	1.95438e-05	0.0285812	1787.65	2345.39	1667.58	1817.68	2039.14	2068.46	1725.85	2594.38	4267.46	2087.08	2659.56	1405.83	1329.87	4261.24	3481.61	2793.6	800.141	1133.48	2519.8	1698.54	1656.21	1822.25	1033.42	581.837	634.64	1201.75	1841.77	937.61	1572.04	1614.27	1029.68	1556.24	1388.71
ANKRD63	8.4199	-0.948251	0.230873	-4.2886	1.79802e-05	0.0285812	0	2.47404	7.94087	0	0.920191	2.59775	0	0	6.16684	2.47089	1.54044	4.5131	0	1.47422	0.83753	3.43511	77.2863	3.84665	0	15.0894	35.346	11.8778	10.017	13.082	4.75386	0	20.8835	7.27958	25.5735	6.08873	7.55532	4.80617	0
EDN3	26.8715	0.798131	0.213323	4.2253	2.38621e-05	0.0299112	2.90438	0	13.0457	51.8316	183.118	9.09212	6.4039	47.8669	124.57	9.88357	0	27.0786	16.387	297.793	6.70024	2.57633	0	6.41108	7.34635	29.5227	0	3.95926	3.33899	1.2459	0	0	1.60643	6.55163	12.063	10.6553	0	4.80617	0
CSF3	41.6381	-1.16924	0.23012	-4.23794	2.25576e-05	0.0299112	1.45219	37.1106	14.1801	8.93649	19.324	5.1955	12.8078	7.6587	2.46674	7.41268	9.24262	12.411	4.41188	2.21133	5.02518	34.3511	18.185	11.54	668.518	3.2803	20.1977	57.4092	0	34.8853	7.13079	32.8412	210.442	33.4861	8.20281	3.80545	53.9665	13.4573	1163.51
TF	1163.05	0.96538	0.235786	4.20565	2.60335e-05	0.0304575	12885.3	552.536	1106.05	212.688	377.278	926.098	284.974	212.529	1824.15	144.959	111.682	3462.68	3245.89	3591.94	572.033	1757.06	90.0158	70.5219	753.001	1058.22	173.364	119.768	332.23	265.378	211.547	439.099	107.63	58.9646	1057.68	778.596	1053.43	72.0925	471.243
TMEM144	872.404	0.968565	0.237167	4.1438	3.416e-05	0.0325358	6282.18	254.002	1117.96	384.269	444.452	475.388	374.628	128.283	2613.51	239.677	45.4429	4548.08	3163.32	944.977	755.452	896.564	187.306	188.486	115.338	798.425	511.675	457.294	237.068	267.247	108.15	400.176	169.478	87.355	1358.77	640.838	280.626	158.604	154.301
COL9A3	749.04	0.96783	0.236387	4.12909	3.64206e-05	0.0325358	1336.02	692.731	380.027	680.96	869.581	1174.83	365.023	3869.56	572.283	360.75	3063.93	1799.6	2160.56	583.792	487.442	565.075	78.1956	138.479	863.931	310.316	53.8606	14.8472	388.992	145.148	858.072	424.503	132.53	465.893	713.645	902.654	117.647	105.736	41.7029
SH3TC2	776.43	0.898091	0.229537	4.12496	3.708e-05	0.0325358	7144.78	75.0459	661.361	69.7046	354.274	173.4	284.974	116.795	2317.5	77.4213	59.3068	7224.35	2176.95	249.881	424.627	237.023	40.007	239.775	65.3826	916.516	55.5437	25.7352	186.984	141.41	141.427	297.395	111.647	42.2216	991.575	519.064	65.8392	100.93	33.3623
ZFYVE16	2095.12	0.592479	0.142956	4.14418	3.41034e-05	0.0325358	3809.1	1905.84	2479.82	2214.46	2336.37	2104.18	2238.16	2854.78	2502.51	1723.86	1740.69	5432.65	2105.73	2484.06	2299.02	3106.2	1876.69	2190.03	1097.55	2112.51	1886.8	1847.98	2212.08	992.363	1587.79	1079.5	1893.98	1426.07	1892.92	2004.71	1425.8	1515.87	758.993
PTGES	120.619	-0.564579	0.234903	-4.14741	3.36258e-05	0.0325358	46.4701	137.722	9.07528	14.2984	20.2442	32.4719	48.0293	17.2321	38.2344	64.2432	65.4685	11.2828	16.387	52.3349	30.1511	638.072	27.2775	115.4	932.252	11.153	13.4651	21.7759	13.356	1017.9	51.104	328.412	166.265	34.214	16.4056	18.2662	49.6492	79.7824	433.711
FGFR2	896.592	0.945524	0.237168	4.03908	5.36605e-05	0.0344117	7548.49	138.546	757.218	941.906	410.405	419.536	483.495	683.539	1498.54	194.377	181.001	5520.65	2570.24	776.178	621.447	319.465	251.862	84.6263	134.438	814.826	523.457	383.058	367.289	127.082	175.893	320.506	117.269	211.836	1691.23	508.409	159.741	450.819	200.174
MYRF	1168.41	0.934078	0.235841	4.05828	4.94362e-05	0.0344117	12090.9	301.008	1554.71	244.86	521.748	576.051	441.869	503.56	2541.97	44.4761	99.3581	2184.34	3450.72	3714.3	584.596	2219.94	230.04	253.879	126.357	1413.15	107.721	122.737	791.341	182.525	392.193	310.167	145.381	292.639	727.638	1481.84	690.772	185.518	29.1921
LRP2	427.519	0.851342	0.225486	4.03553	5.44788e-05	0.0344117	5232.24	82.468	513.887	37.5333	112.263	83.7774	38.4234	24.8908	785.656	20.5908	25.4172	1553.64	801.703	1015.74	192.632	1532.92	6.36475	33.3376	58.0362	394.948	18.5146	13.8574	86.8138	25.541	286.42	68.1151	57.8313	4.36775	293.854	460.46	155.424	2.8837	87.5762
SLCO1A2	872.338	0.779977	0.215189	4.05753	4.95944e-05	0.0344117	6152.93	3.29872	549.621	1065.23	616.528	92.2201	406.648	130.198	4329.12	38.7106	11.5533	8026.55	3270.47	154.056	427.14	169.179	2.72775	76.933	7.34635	656.06	218.808	58.3991	245.416	40.4919	3.5654	325.979	0.803213	23.2947	908.582	630.183	34.5386	98.0458	12.5109
LRRC8D	512.218	0.657655	0.162403	4.04856	5.15327e-05	0.0344117	1540.77	282.041	545.084	879.35	484.021	870.246	313.791	740.979	651.219	417.581	420.539	557.368	601.277	865.369	543.557	682.728	494.632	317.99	368.052	549.778	430.884	380.089	260.441	223.64	337.524	339.967	383.132	557.616	323.77	375.979	534.269	433.516	196.004
FKBP3	438.206	0.542466	0.134472	4.0337	5.49049e-05	0.0344117	652.034	256.476	423.135	764.963	528.19	674.765	582.755	606.952	541.449	485.118	426.701	847.335	420.39	515.978	469.017	307.442	488.268	270.548	213.044	260.456	277.718	306.842	338.908	305.87	515.794	366.727	396.787	403.289	450.672	398.05	355.1	380.649	229.366
C17orf58	154.089	-0.610789	0.150149	-4.06723	4.75759e-05	0.0344117	120.532	180.605	111.739	137.622	84.6576	147.422	124.876	86.1604	78.9356	130.134	109.371	75.5945	109.037	140.788	126.467	108.206	207.309	138.479	188.801	103.001	168.314	202.912	118.534	399.312	91.5118	264.554	182.329	150.687	143.308	230.61	219.104	141.301	262.728
ELF3	23.5479	-0.93204	0.237059	-4.04805	5.16461e-05	0.0344117	10.1653	22.2664	5.10484	3.5746	9.20191	6.49437	19.2117	0	18.5005	7.41268	5.39153	0	15.7567	6.634	8.3753	7.729	16.3665	1.28222	24.9776	4.59242	47.128	32.6639	6.67798	76.6231	8.31926	9.12256	75.502	25.4785	8.68533	10.6553	41.0146	21.1471	221.026
CDHR4	21.7489	-0.554984	0.186563	-4.01835	5.86077e-05	0.0354658	0	5.77276	1.70161	1.7873	1.84038	1.29887	0	0	1.23337	0	13.0937	0	0	0.737111	3.35012	7.729	61.829	1.28222	0	0	432.568	78.1953	3.33899	2.49181	1.18847	0	10.4418	44.4055	2.41259	0	41.0146	0	0
DAPK1	996.408	0.677397	0.169727	3.99061	6.59034e-05	0.0385513	373.213	996.214	1103.21	1651.46	1129.99	1322.25	1322.41	1279	1313.54	859.87	1196.15	1172.28	667.455	1701.99	1902.87	2414.88	335.513	462.88	831.607	1070.03	1031.77	1111.56	754.612	583.083	711.891	311.383	624.096	786.923	1229.46	615.722	560.173	694.972	758.993
PGAM5	535.758	-0.47658	0.119656	-3.98275	6.81218e-05	0.0385635	367.404	536.042	488.93	409.291	365.316	421.485	454.677	601.208	395.911	336.041	416.688	508.852	487.828	389.932	432.165	426.812	806.505	584.691	724.351	709.857	353.46	388.997	320.543	1002.33	702.383	749.874	665.863	788.379	555.861	490.142	614.139	533.485	650.566
SPATS2	425.865	-0.492113	0.123978	-3.96949	7.20272e-05	0.0395002	245.42	442.029	391.938	278.818	331.269	515.004	300.984	336.983	233.107	396.99	410.526	302.378	259.041	342.757	370.188	362.404	518.273	609.053	595.055	371.986	516.725	470.162	584.323	730.1	452.805	326.588	459.438	336.317	410.141	412.511	357.259	498.88	884.102
CARNS1	635.611	0.882302	0.233733	3.89241	9.92519e-05	0.042468	6979.23	215.242	852.509	134.047	269.616	180.544	256.156	132.113	1943.79	30.4743	73.9409	2089.57	1844.8	1040.06	161.643	817.556	322.784	91.0374	113.134	816.139	121.186	73.2463	200.339	29.9017	85.5695	83.3194	118.072	396.737	640.784	547.985	271.991	37.4881	4.17029
EDNRB	1402.6	0.88028	0.228737	3.85573	0.000115385	0.042468	820.488	300.184	326.71	3992.82	3022.83	1751.53	2154.91	5933.58	1757.55	4557.97	4454.94	1381.01	633.421	811.559	790.628	280.82	293.688	779.588	353.36	341.807	378.707	641.4	1155.29	388.722	1767.25	949.354	600.803	858.263	1011.84	1197.96	1152.73	922.784	521.287
PLXNB3	1921.26	0.857446	0.221695	3.87059	0.000108574	0.042468	6213.92	1745.02	574.011	1924.92	2213.06	2412.66	1655.41	4750.31	5388.59	1884.47	3710.91	732.251	2093.75	3513.07	1180.08	3985.59	3213.29	503.911	1721.99	1305.56	922.362	324.659	2146.97	250.427	1958.59	338.143	837.751	1014.77	405.315	1680.49	1045.87	1073.7	679.758
NCKAP5	492.027	0.831814	0.213632	3.89427	9.84962e-05	0.042468	1103.66	392.548	236.524	791.773	517.147	679.961	435.466	758.211	662.319	290.742	280.359	2266.71	1064.52	483.545	688.449	354.675	146.389	160.277	267.407	352.304	235.64	167.279	903.197	249.804	178.27	210.427	168.675	159.423	723.778	427.733	186.724	496.958	196.004
UGT8	514.376	0.791192	0.221556	3.84929	0.000118461	0.042468	5911.87	31.3378	390.237	98.3014	238.33	283.804	19.2117	47.8669	762.222	18.1199	10.0128	1856.01	1273.77	1427.78	398.664	1755.34	4.54625	84.6263	14.6927	452.025	63.9594	61.3685	517.544	89.7051	60.6117	29.1922	4.81928	12.3753	290.959	567.774	178.09	19.2247	0
PLP1	15884.6	0.763905	0.215825	3.92158	8.79695e-05	0.042468	198256	276.268	15329.8	1983.9	3890.57	4742.84	2247.77	1460.9	44596.1	107.896	141.72	106110	57569.4	9193.99	6993.37	5645.6	144.571	1498.91	316.628	16637.7	927.411	443.437	3616.13	756.887	1010.2	2535.46	112.45	231.491	24773.5	8911.61	2199.68	1109.26	421.2
CNDP1	494.822	0.754537	0.216149	3.84409	0.000120998	0.042468	7820.05	51.9549	577.414	78.6411	63.4932	81.1797	48.0293	21.0614	746.188	3.29452	1.54044	1132.79	780.904	1961.45	190.119	644.942	4.54625	17.951	26.4469	499.262	8.41571	15.837	88.4833	16.1968	28.5232	198.872	8.83534	17.471	417.378	281.604	461.954	13.4573	20.8515
ZNF326	693.479	0.656643	0.169697	3.869	0.000109283	0.042468	891.645	450.275	763.458	1270.77	708.547	948.178	877.335	1102.85	567.35	597.956	713.222	2447.23	1254.87	654.555	474.042	394.179	641.931	512.887	327.647	499.918	548.704	461.254	565.959	275.345	740.414	761.43	409.638	437.503	631.134	572.34	549.379	470.043	362.816
LINC00883	223.956	0.555033	0.141475	3.92246	8.7651e-05	0.042468	396.448	204.521	286.438	318.139	219.926	332.512	320.195	199.126	300.942	319.569	236.457	258.375	259.671	287.473	173.369	259.351	194.58	238.492	73.4635	244.054	220.492	162.33	175.297	156.984	215.112	117.377	148.594	187.085	289.994	248.877	100.378	136.495	108.428
ARNTL2	430.595	-0.605028	0.155196	-3.89872	9.67032e-05	0.042468	191.689	271.32	393.073	223.412	433.41	357.191	368.225	317.836	266.408	225.675	266.495	368.946	303.16	217.448	403.689	626.049	320.056	635.98	348.217	360.833	447.716	437.498	484.154	1106.36	392.193	492.01	852.209	353.06	461.288	543.419	383.162	665.174	692.269
SCNN1B	42.8416	-0.719175	0.213035	-3.8919	9.94611e-05	0.042468	14.5219	20.617	6.80646	0	6.44134	1.94831	19.2117	1.91467	1.23337	15.649	17.715	10.1545	0	25.7989	8.3753	0	0	8.97552	20.5698	6.5606	5.04943	0.989814	23.3729	151.377	1.18847	520.594	72.2891	12.3753	0	6.08873	35.6179	73.0538	325.283
YARS	1489.36	-0.750551	0.19338	-3.8843	0.000102624	0.042468	1013.63	2125.2	793.519	1143.87	851.177	966.363	925.364	811.822	846.091	1058.37	949.679	902.62	819.98	840.307	994.148	1040.84	2312.22	1398.9	3465.28	1359.36	668.207	847.281	833.078	3164.6	1480.83	4112.45	1151	1951.66	1009.43	797.623	2061.52	1206.35	5246.23
DYRK3	291.469	-0.807388	0.206541	-3.91546	9.02316e-05	0.042468	116.175	351.314	176.401	116.174	104.902	217.561	345.811	99.5631	140.604	236.382	167.137	108.314	124.793	204.917	200.17	243.893	459.172	232.081	415.804	154.83	348.41	325.649	163.611	1179.25	128.354	416.597	493.976	307.198	123.525	155.263	449.002	344.122	967.508
GPRC5A	277.745	-0.873021	0.235396	-3.85206	0.000117126	0.042468	182.976	285.339	58.4221	3.5746	40.4884	150.669	208.127	9.57337	96.2028	94.7175	45.4429	20.309	81.935	100.247	71.19	230.152	410.981	89.7552	476.044	66.9181	124.553	90.0731	15.0255	566.887	106.962	1616.52	677.108	243.866	10.6154	101.986	455.478	60.5577	2372.9
XBP1	992.529	-0.878097	0.223786	-3.94055	8.12942e-05	0.042468	848.079	1099.3	513.887	176.942	519.908	485.779	742.853	271.884	476.08	592.19	454.429	213.244	596.865	580.844	429.653	936.926	681.029	956.534	1811.61	2521.89	528.507	751.269	200.339	1462.69	481.328	3906.28	780.723	1067.91	414.966	686.504	1299.51	779.561	5483.94
PDLIM3	643.026	-0.882996	0.225792	-3.92998	8.4952e-05	0.042468	248.325	202.871	440.718	237.711	169.315	421.485	432.264	396.338	508.148	307.214	511.425	425.36	383.834	335.386	391.126	279.961	925.617	137.197	195.413	463.178	1755.52	1364.95	202.009	1155.58	164.008	2570.74	640.964	786.195	341.14	241.266	1024.28	395.067	3165.25
EIF4EBP1	461.585	-0.887188	0.232742	-3.84467	0.000120714	0.042468	257.038	713.348	149.742	110.812	151.832	324.069	214.531	141.686	146.771	271.798	291.913	50.7724	233.83	199.757	154.105	383.015	491.905	367.996	895.521	165.983	97.6223	169.258	263.78	2332.96	301.87	1407.31	430.522	544.513	134.623	251.16	424.177	355.656	2802.44
DNAH11	485.286	-0.893664	0.237157	-3.85665	0.00011495	0.042468	164.098	27.2144	345.428	241.285	268.696	329.265	195.319	174.235	168.972	185.317	281.13	80.1076	260.931	280.102	119.767	190.649	174.576	164.124	12.4888	1551.58	2151.06	632.491	225.382	447.28	371.99	70.5478	306.024	495.74	93.126	127.102	481.382	250.882	5146.14
SLC2A1	4265.48	-0.877559	0.236254	-3.83654	0.000124779	0.0429361	954.089	4190.2	1400.43	772.113	1563.4	1496.3	1296.79	509.304	2571.57	3327.47	1823.11	371.203	664.934	1851.62	896.157	3311.45	8108.7	1827.16	6236.32	1439.4	255.838	428.59	519.213	11784.4	1745.86	38392.6	4937.35	848.072	650.435	1510.77	3371.83	1436.08	30268
CTNNAL1	372.513	-0.638013	0.166804	-3.82566	0.000130424	0.0440156	225.09	230.91	233.688	235.923	303.663	256.528	377.83	417.399	214.606	264.385	390.501	141.034	286.773	228.504	314.074	303.148	551.915	573.151	287.242	175.168	371.974	331.588	367.289	1263.35	413.586	737.711	394.377	305.015	301.091	455.132	346.465	539.252	454.562
GEM	713.597	-0.835161	0.222345	-3.76965	0.000163479	0.05413	469.058	622.634	375.49	91.1522	299.062	209.768	509.11	170.406	492.114	1052.6	328.883	504.339	600.647	279.365	335.012	352.099	714.671	364.15	865.401	366.738	2267.19	1564.9	218.704	1721.22	354.163	1047.88	1467.47	390.914	268.763	535.808	450.081	1268.83	2990.1
ROBO3	428.363	-0.571353	0.151881	-3.76219	0.000168431	0.0547369	246.872	277.917	458.301	216.263	389.241	353.943	425.86	321.665	451.413	329.452	335.815	271.914	346.648	392.88	314.074	173.473	914.706	648.802	251.98	457.93	759.097	634.471	439.077	574.985	790.329	301.044	256.225	494.284	298.679	391.201	524.555	600.771	492.095
GAB1	2091.41	0.626349	0.167058	3.7489	0.000177612	0.0566712	3585.46	1342.58	1440.7	2282.38	2751.37	3697.25	3051.46	4443.96	1963.52	2585.38	2968.42	4715.06	3022.14	1830.25	1451.44	973.853	1759.4	2045.14	1068.16	1142.86	1260.67	1087.81	1843.12	1778.53	1817.16	2270.91	1045.78	1078.83	2465.67	2398.96	1209.93	1445.7	1192.7
VCAM1	649.504	-0.863101	0.233565	-3.72916	0.00019212	0.0602056	78.4183	268.846	141.234	325.288	610.087	281.856	659.602	287.201	495.814	500.767	211.81	104.93	680.061	178.381	246.234	323.759	794.685	312.861	788.999	205.347	791.077	714.646	36.7289	1966.04	293.551	846.574	2563.05	327.581	267.315	165.157	2177.01	923.746	2864.99
AKAP12	5968.22	-0.867258	0.23679	-3.72118	0.000198294	0.0610503	2297.37	5192.19	1061.81	732.792	2115.52	2758.81	1841.12	2083.17	2037.53	3768.93	3765.6	6968.23	2256.36	2773.75	4370.23	975.571	1527.54	3081.17	8966.96	1051.66	2679.56	3805.84	1806.39	10205.2	3212.42	52345.2	9549.4	1165.46	5189.97	3692.81	2482.46	2940.41	38249.9
COASY	650.166	-0.502171	0.136058	-3.69078	0.000223569	0.0676451	582.328	833.752	585.922	409.291	415.926	489.676	544.332	369.532	407.012	537.007	468.293	531.418	508.627	546.937	532.669	622.614	686.484	625.722	908.744	819.419	392.172	607.746	515.874	1288.27	490.836	1325.81	851.405	765.812	574.197	570.818	1022.13	623.841	1000.87
SLAIN1	1521.06	0.860313	0.235022	3.67704	0.000235957	0.0701831	9343.4	635.828	1028.91	1508.48	1149.32	844.918	473.889	807.993	1756.32	741.268	535.302	8218.36	4791.31	1570.05	1346.75	1903.05	237.314	223.106	805.16	1324.59	403.954	282.097	737.917	584.329	1007.82	2208.27	346.988	273.712	2118.26	1567.09	422.018	250.882	746.483
LINC00639	218.425	0.858425	0.236112	3.6553	0.000256882	0.0709017	437.109	32.1625	183.207	471.847	213.484	244.188	358.619	398.252	344.11	344.278	95.507	911.647	889.31	263.886	57.7895	73.8549	70.0123	65.3931	32.324	332.622	210.393	99.9713	28.3814	11.2131	165.197	65.0743	32.1285	23.2947	327.147	238.982	18.3486	118.232	50.0435
MAP7	942.813	0.85638	0.236723	3.64332	0.000269144	0.0709017	5441.36	187.202	731.694	126.898	814.369	515.653	413.052	677.795	2480.3	280.858	300.385	5555.63	3177.82	881.585	811.566	749.713	118.203	129.504	265.203	888.961	681.673	333.567	388.992	667.182	248.389	698.18	137.349	219.115	1502.08	943.752	347.545	172.061	225.196
COL23A1	64.8783	0.854058	0.2365	3.62932	0.000284174	0.0709017	52.2789	10.7208	113.441	35.746	64.4134	20.1326	310.589	122.539	20.9673	298.978	109.371	21.4372	37.8162	279.365	35.1762	56.6793	20.0035	35.9021	38.201	129.244	45.4448	45.5315	21.7034	6.22952	19.0154	9.73073	32.1285	46.5893	33.7763	19.7884	8.63465	39.4106	0
KCNMB4	1021.68	0.853171	0.237169	3.63522	0.000277748	0.0709017	5577.86	351.314	598.968	6377.08	561.317	368.231	310.589	224.017	1237.07	144.135	155.584	2775.56	4686.68	730.477	706.875	729.961	94.5621	209.001	291.65	846.317	186.829	137.584	392.331	701.444	323.262	494.443	217.671	254.785	1698.46	1259.61	566.649	217.239	287.75
NALCN	283.351	0.845104	0.23707	3.59579	0.000323412	0.0709017	1794.91	221.839	160.519	416.44	192.32	418.887	208.127	201.041	868.292	172.962	83.1836	1210.64	329.001	192.386	300.673	222.423	10.0018	88.473	217.452	127.276	74.0583	44.5417	338.908	47.9673	32.0886	38.3148	18.4739	46.5893	501.819	428.494	58.2839	29.7982	254.388
TMEM178A	285.478	0.837942	0.236851	3.56227	0.000367659	0.0709017	1031.06	37.1106	209.299	848.966	220.846	160.411	521.918	281.457	410.712	345.101	358.151	718.711	1584.5	81.8193	147.405	27.4809	153.663	16.6688	9.55026	228.309	79.1077	22.7657	240.407	143.279	326.828	214.684	26.506	132.488	323.287	175.051	205.073	92.2784	45.8732
PCDH9.AS2	43.505	0.835257	0.23705	3.56433	0.000364787	0.0709017	46.4701	29.6885	13.0457	57.1935	109.503	51.3055	80.0488	137.857	76.4689	233.087	124.005	7.89793	17.6475	53.8091	5.86271	47.2328	24.5498	7.6933	13.9581	15.7454	47.128	20.7861	41.7374	0	40.4078	0	16.8675	15.2871	5.3077	15.2218	26.9833	52.8679	0
SLC5A11	46.7935	0.827686	0.233195	3.64086	0.000271727	0.0709017	397.9	9.07148	49.3468	30.3841	39.5682	14.9371	32.0195	15.3174	109.77	0	14.6341	224.527	144.962	120.886	20.1007	12.8817	0.909251	17.951	0	80.0393	11.782	8.90833	16.695	5.60657	10.6962	8.51439	8.03213	10.9194	60.3148	13.6996	17.2693	24.0308	12.5109
RET	86.9835	0.826322	0.230635	3.59433	0.000325232	0.0709017	133.602	56.0783	41.9732	125.111	69.0143	252.631	339.407	298.689	25.9007	236.382	177.15	64.3117	120.381	42.7525	21.7758	18.8931	113.656	58.982	100.645	37.3954	53.8606	35.6333	43.4069	23.6722	35.654	7.90622	19.2771	80.8034	65.14	25.8771	19.428	37.4881	87.5762
PABPC3	12.8486	0.824366	0.231747	3.56596	0.000362529	0.0709017	15.9741	7.42212	6.23925	17.873	21.1644	14.2876	12.8078	80.4163	13.5671	3.29452	43.1322	16.9241	25.2108	2.94845	9.21283	10.3053	4.54625	3.84665	7.34635	3.93636	5.04943	7.91852	5.00849	11.8361	0	7.90622	4.81928	6.55163	13.5105	11.4164	3.23799	9.61234	16.6812
CNTN2	1367.88	0.811001	0.233235	3.57227	0.000353902	0.0709017	13981.7	604.491	1678.93	223.412	586.162	986.495	329.801	149.345	3080.96	29.6507	34.6598	5016.31	4418.82	3271.3	372.701	1087.21	165.484	115.4	466.494	1812.04	92.5728	83.1444	742.926	208.689	276.912	240.227	189.558	508.843	1776.15	1170.56	844.037	90.356	504.606
MAP6D1	227.799	0.808551	0.223162	3.624	0.000290084	0.0709017	1241.62	160.813	202.492	148.346	133.428	261.723	195.319	149.345	444.013	164.726	197.176	720.968	683.212	178.381	164.993	107.347	50.0088	70.5219	120.48	211.251	70.692	61.3685	188.653	205.574	95.0772	130.149	80.3213	117.201	422.204	192.556	181.328	70.1701	95.9168
PCDH9	2801.72	0.806222	0.221134	3.64785	0.000264443	0.0709017	5911.87	1425.87	580.25	2191.23	5026.08	2432.79	5167.95	5740.2	4857.01	4710.34	2777.41	11651.7	4253.06	2069.81	2299.02	1920.23	475.538	615.464	1560.37	1285.22	1945.71	818.577	2245.47	475.936	2242.63	3303.58	1247.39	645.699	5003.23	3004.79	1829.47	1258.25	1484.62
ARHGAP21	4748.23	0.690591	0.192601	3.58511	0.000336935	0.0709017	16263.1	4237.21	2552.42	4934.73	4508.94	5331.88	3842.34	5194.51	4966.78	3624.8	3440.56	17220.9	10364.8	4030.52	4266.38	4366.02	2735.94	2365.69	3119.26	2451.04	3751.72	3342.6	3168.7	3307.25	3030.59	7029.84	2156.63	2009.89	5576.95	4594.7	4181.33	2651.08	2072.64
HOXB6	12.6332	0.65906	0.205553	3.59356	0.000326192	0.0709017	4.35657	9.07148	1.70161	57.1935	0.920191	0	9.60586	0	4.93348	40.3579	8.4724	25.9503	0	50.1236	14.238	141.698	0	0	2.93854	1.31212	10.0989	1.97963	1.6695	2.49181	2.37693	10.9471	14.4578	0	0	0	0	0	0
BTBD3	1371.59	0.65009	0.18189	3.5734	0.000352376	0.0709017	2942.14	961.577	2009.04	2371.74	1291.03	1886.62	1412.06	2125.29	1647.78	1154.73	1552.76	3747	1380.92	1463.9	1208.56	903.434	842.875	682.139	884.501	1949.15	604.248	470.162	1066.81	700.198	872.333	715.817	867.47	1032.97	2488.35	1742.14	987.588	725.731	571.33
CDC14B	1208.31	0.624196	0.173459	3.59817	0.00032046	0.0709017	1308.42	910.447	756.651	1887.39	1777.81	1352.78	1444.08	2404.83	1047.13	1480.89	1738.38	4256.98	1360.12	1176.43	872.706	612.308	781.046	578.28	500.287	674.43	1087.31	858.169	1312.22	1108.86	1105.27	1002.27	580.723	1090.48	1447.07	864.599	976.794	639.22	879.932
CYP4V2	634.565	0.553872	0.152978	3.62029	0.000294277	0.0709017	551.832	618.51	587.624	548.7	989.206	822.837	1075.86	1051.16	852.258	1009.77	843.389	613.782	528.166	889.693	837.53	595.133	442.805	807.797	469.432	411.35	789.394	808.678	559.281	192.492	377.932	385.58	438.554	461.526	491.686	826.545	422.018	406.602	233.536
DHRS4.AS1	194.58	0.536088	0.148492	3.60933	0.000306986	0.0709017	312.221	158.339	194.551	262.733	224.527	460.451	182.511	239.334	333.01	177.081	166.367	314.789	277.949	174.695	144.055	158.874	117.293	138.479	109.461	163.359	132.968	155.401	138.568	158.23	118.847	101.564	139.759	232.219	235.469	149.935	269.833	148.991	129.279
CXCR1	9.32363	-0.426488	0.168365	-3.6083	0.000308215	0.0709017	1.45219	0.82468	0.567205	0	1.84038	0.649437	0	0	0	0	0	0	0	0	0	7.729	0	0	69.7904	0.65606	1.68314	0.989814	0	0.622952	1.18847	73.5886	0.803213	16.0151	0	0	0	0	129.279
H2AFZ	842.348	-0.49745	0.139264	-3.57203	0.000354224	0.0709017	948.281	731.491	482.124	539.764	811.609	771.532	592.361	628.013	514.315	755.269	561.489	780.767	579.217	588.952	742.889	850.19	1382.06	718.041	731.697	431.031	582.367	1003.67	986.672	1602.23	1068.43	1074.64	1832.13	891.749	781.68	695.637	1103.08	1095.81	938.316
LSG1	690.425	-0.523399	0.143634	-3.64397	0.000268461	0.0709017	474.866	942.609	518.992	282.393	572.359	326.667	573.149	484.413	409.478	596.309	491.399	405.051	641.614	744.482	599.671	723.949	819.235	751.379	1409.77	492.701	720.385	721.575	731.239	1149.97	924.626	1364.13	616.064	736.694	518.225	621.05	647.599	867.033	904.954
ATXN2L	3147.11	-0.593109	0.163763	-3.62235	0.000291938	0.0709017	1667.11	3739.92	1980.11	2697.03	2542.49	3233.55	1853.93	2324.42	2009.16	1658.79	2413.09	1737.54	2429.69	2632.96	2654.97	2712.88	4507.16	3283.76	5768.36	2408.4	2255.41	2262.72	2188.71	5625.88	2321.07	9657.14	3113.25	4217.79	2346	2482.68	5153.8	2978.86	4996.01
WDR74	267.325	-0.610993	0.167275	-3.6525	0.000259696	0.0709017	142.315	414.814	190.581	144.771	133.428	212.366	211.329	212.529	160.338	179.551	191.784	151.189	238.872	206.391	221.108	202.671	383.704	191.05	700.842	276.201	171.681	164.309	200.339	303.378	458.748	526.676	253.012	470.989	198.315	239.744	483.54	230.696	354.475
KRT75	36.7562	-0.656388	0.20825	-3.65594	0.000256239	0.0709017	4.35657	16.4936	0.567205	0	0	20.1326	16.0098	0	16.0338	13.1781	0	0	0	8.84534	31.8261	4.29389	72.7401	0	13.2234	0	3.36628	7.91852	5.00849	296.525	16.6385	156.3	102.008	19.6549	3.37763	4.56654	33.4593	21.1471	325.283
CD79A	16.0348	-0.754034	0.225375	-3.56866	0.000358809	0.0709017	4.35657	9.07148	5.67205	3.5746	3.68076	3.24719	9.60586	0	8.63358	0.823631	3.08087	0	4.41188	6.634	8.3753	11.1641	27.2775	0	1.46927	204.035	10.0989	4.94907	0	4.36067	3.5654	35.2739	4.81928	87.355	1.44756	18.2662	41.0146	2.8837	0
SHMT2	1066.46	-0.765579	0.2137	-3.58958	0.000331205	0.0709017	723.191	987.142	511.619	407.504	620.209	1218.34	646.794	905.641	479.78	696.791	888.061	301.25	574.175	633.916	516.756	775.476	981.991	1115.53	1386.99	530.753	276.035	592.899	512.535	2905.45	1029.21	4077.18	1322.09	1316.88	535.595	752.719	1014.57	1197.7	4758.3
FNDC8	38.0586	-0.768334	0.211689	-3.63316	0.000279969	0.0709017	10.1653	44.5327	19.8522	42.8951	19.324	39.6157	19.2117	19.1467	17.2672	18.9435	32.3492	37.2331	13.2357	21.3762	14.238	18.0343	63.6475	37.1843	39.6703	36.7394	13.4651	38.6028	30.0509	33.0165	71.3079	152.043	24.8996	87.355	21.2308	18.2662	61.5219	26.9145	112.598
SOD2	19108.7	-0.825135	0.236381	-3.58932	0.000331544	0.0709017	6157.29	7658.81	1701.61	654.151	12715.2	7759.48	23579.2	2517.8	13860.6	12433.5	2741.21	5995.66	11983.9	6263.23	7811.64	6898.56	13687.9	2306.71	19654.4	2632.77	9257.28	21684.9	1741.28	121440	5342.15	21152.8	38384.7	6170.9	6512.55	3853.4	11962.2	13470.7	200599
SPOCK2	3822.57	-0.826591	0.230372	-3.60998	0.000306223	0.0709017	2361.26	2545.79	881.436	280.606	2990.62	1742.44	1895.56	712.259	4184.82	2415.71	2318.36	2396.46	1206.34	6259.55	1219.44	710.209	7630.43	2527.25	3721.66	1602.75	10033.2	10260.4	1616.07	3026.93	896.103	16084.9	8873.89	3877.83	3339.03	3469.81	10140.3	4247.69	675.588
CAV1	2101.03	-0.836946	0.236717	-3.58714	0.00033433	0.0709017	983.133	813.959	674.974	84.003	662.538	486.429	659.602	628.013	2019.02	1589.61	1081.39	573.164	1719.37	474.7	811.566	3166.31	94.5621	2970.9	1190.84	608.168	2243.63	2746.74	435.738	15721.4	1372.68	8393.97	2844.98	339.229	1572.04	1883.7	1308.15	3257.62	5921.82
FGF18	12.2377	-0.840371	0.236197	-3.57864	0.000345393	0.0709017	1.45219	13.1949	8.50807	8.93649	0.920191	4.54606	0	15.3174	1.23337	3.29452	5.39153	5.64138	6.30269	1.47422	11.7254	8.58777	10.911	10.2577	0	19.0257	18.5146	7.91852	10.017	9.96724	22.5808	29.8004	49.7992	27.6624	4.34267	5.32764	50.7285	9.61234	20.8515
ADAMTS18	110.207	0.823514	0.235926	3.5517	0.000382745	0.0712169	951.185	18.9676	49.914	418.228	52.4509	57.7999	131.28	17.2321	75.2355	23.0617	33.8896	308.019	13.8659	413.519	5.02518	248.187	40.007	24.3621	23.5083	49.2045	21.8808	26.725	83.4748	4.98362	58.2348	6.68988	105.221	19.6549	34.2588	191.034	63.6805	20.1859	45.8732
TGFA	193.093	0.813126	0.228844	3.55721	0.000374818	0.0712169	505.362	384.301	167.325	125.111	82.8172	358.489	108.866	84.2457	164.038	316.274	108.601	328.328	432.995	504.184	204.357	565.075	5.4555	84.6263	321.77	141.709	47.128	37.613	93.4918	207.443	32.0886	100.348	236.145	42.2216	101.811	188.75	46.4112	65.3639	179.323
ATG4C	408.039	0.638284	0.17964	3.55278	0.000381187	0.0712169	582.328	352.963	390.804	548.7	478.499	435.123	448.273	606.952	538.982	382.988	425.16	1736.42	459.466	336.123	377.726	201.813	428.257	216.695	133.704	342.463	513.358	421.661	227.051	208.066	362.482	167.855	303.614	281.72	386.98	391.962	232.056	261.456	283.58
SLC23A2	2367.54	0.606211	0.170826	3.54829	0.000387736	0.0712169	5926.39	1562.77	2286.4	3697.92	2451.39	3022.48	3109.1	2355.05	2686.28	2872	2279.85	1717.24	1801.94	3959.76	3329.18	4386.63	1264.77	2602.9	1807.2	2986.39	1647.8	1268.94	2624.45	412.394	2006.13	2167.52	1397.59	2092.88	1505.94	2099.09	2311.93	1541.82	946.657
SSSCA1	131.463	-0.607427	0.171371	-3.54704	0.000389584	0.0712169	124.888	135.248	74.3038	135.835	78.2163	64.2943	147.29	95.7337	88.8026	74.1268	69.3196	138.778	73.7415	83.2936	100.504	97.0418	223.676	69.2397	111.665	89.8802	72.3751	95.0222	131.89	331.411	160.443	261.513	144.578	166.702	156.336	133.191	194.28	101.891	312.772
TCFL5	368.245	0.794103	0.224269	3.54278	0.000395936	0.0714938	1704.87	277.093	221.777	514.742	148.151	280.557	156.896	356.13	310.809	198.495	213.35	2399.84	695.817	311.798	293.973	226.717	127.295	184.639	180.72	316.221	257.521	250.423	363.95	159.476	133.108	272.46	184.739	171.07	481.071	315.092	208.311	130.728	104.257
PATL1	1671.92	-0.735096	0.207915	-3.54058	0.000399248	0.0714938	961.35	2136.75	759.487	909.735	891.665	1111.19	1088.66	934.361	941.06	933.173	1046.73	1147.46	1232.18	1090.92	1252.11	1261.54	2281.31	1220.67	3236.8	997.867	1119.29	1296.66	776.315	3570.14	927.003	7155.74	1538.15	1841.73	861.295	873.732	1533.73	1271.71	6972.73
C12orf44	282.453	-0.64246	0.182098	-3.52908	0.000417011	0.0739205	235.255	335.645	208.164	78.6411	158.273	191.584	163.3	174.235	230.64	179.551	127.086	201.961	259.041	171.01	306.536	266.221	306.417	160.277	661.172	267.672	163.265	206.871	173.628	640.395	269.782	589.926	372.691	358.156	285.651	189.512	314.085	290.293	784.015
CA3	155.234	-0.812875	0.236475	-3.52482	0.000423763	0.0743662	11.6175	24.7404	18.7178	19.6603	117.784	65.5932	25.6156	21.0614	109.77	138.37	107.831	11.2828	52.9426	99.51	250.421	8.58777	332.786	32.0554	21.3044	39.3636	893.749	1040.3	95.1613	493.378	175.893	48.0455	106.827	161.607	36.6714	28.1604	150.027	342.199	41.7029
EPHA1.AS1	20.544	-0.794046	0.227656	-3.51165	0.000445339	0.0773787	20.3307	10.7208	8.50807	3.5746	15.6433	9.74156	19.2117	13.4027	3.70011	6.58904	11.5533	13.5393	11.3448	7.37111	6.70024	27.4809	34.5515	7.6933	2.93854	20.3379	50.4943	53.45	8.34748	12.459	40.4078	51.6945	22.49	37.8538	8.68533	9.13309	15.1106	21.1471	91.7465
NPC1L1	27.9204	-0.79434	0.234506	-3.50789	0.000451676	0.0777104	8.71314	15.6689	13.6129	26.8095	10.1221	8.44268	28.8176	0	11.1003	12.3545	13.8639	0	12.6054	7.37111	5.02518	8.58777	92.7436	8.97552	9.55026	0.65606	42.0786	22.7657	5.00849	4.36067	114.093	161.773	12.8514	128.121	0.482518	12.9385	91.7431	13.4573	16.6812
SOX2.OT	3248.14	0.777545	0.22203	3.50386	0.000458559	0.0781286	9710.8	1220.53	3847.92	4282.37	2009.7	7142.51	1498.51	1570.03	2533.34	3099.32	1276.25	14654	8233.84	5983.13	2757.98	2680.24	1074.73	297.474	1278.27	2767.92	2528.08	1720.3	4240.52	2542.89	2010.88	1674.29	913.253	1222.97	3902.13	2791.68	1485.16	1297.67	2940.06
PDGFD	115.46	0.818112	0.235939	3.48231	0.000497116	0.0811656	158.289	20.617	95.8576	173.368	109.503	14.2876	211.329	442.29	67.8353	545.243	167.908	89.1338	43.4886	414.994	103.016	111.641	11.8203	78.2152	31.5893	93.1605	99.3054	207.861	50.0849	16.8197	14.2616	63.2497	97.9919	46.5893	26.5385	36.5324	62.6012	104.774	0
SOCS2	438.028	0.815286	0.236597	3.46772	0.000524896	0.0811656	95.8446	264.722	73.1694	1256.47	951.478	107.157	854.921	2858.61	210.906	1060.01	1865.47	89.1338	129.205	456.272	195.144	106.488	72.7401	156.43	248.307	70.1984	264.253	149.462	35.0594	183.148	260.274	273.069	416.867	452.79	107.602	167.44	309.768	228.774	483.754
DBNDD2	111.886	0.812786	0.236817	3.47111	0.000518303	0.0811656	901.81	36.2859	128.755	23.2349	36.8076	53.2539	35.2215	21.0614	239.274	9.88357	21.5661	556.24	547.074	104.67	42.714	46.374	40.007	20.5155	24.9776	153.518	57.2268	45.5315	33.3899	23.0492	27.3347	57.168	36.9478	43.6775	152.476	84.4811	60.4425	10.5736	16.6812
PPP1R14A	326.034	0.796885	0.234135	3.47981	0.000501771	0.0811656	2791.11	54.4289	356.205	150.133	131.587	146.123	76.8469	49.7815	556.249	42.0052	60.8472	1791.7	1825.26	227.767	88.7781	79.0075	32.733	98.7307	33.7932	347.712	18.5146	65.3278	73.4578	34.8853	101.02	170.896	354.217	16.0151	531.253	220.716	37.7766	119.193	75.0653
S1PR5	86.3463	0.766125	0.228825	3.46882	0.000522744	0.0811656	840.818	37.9353	100.962	10.7238	34.9673	41.564	35.2215	0	133.204	13.1781	21.5661	670.196	262.192	58.9689	25.1259	18.0343	1.8185	32.0554	10.2849	106.938	5.04943	16.8268	16.695	5.60657	13.0731	42.5719	44.1767	10.1914	131.728	73.0647	18.3486	16.341	0
GPD1L	442.047	0.662991	0.190347	3.48238	0.00049698	0.0811656	534.406	193.8	555.861	995.525	716.829	840.372	409.85	459.522	595.717	759.387	244.929	1225.31	439.298	391.406	490.792	279.961	185.487	443.647	226.268	488.765	299.599	353.364	195.331	295.902	143.804	378.282	228.916	235.859	691.931	531.241	151.106	217.239	387.837
RTKN	559.687	0.586307	0.168591	3.47723	0.000506628	0.0811656	1674.38	417.288	435.613	632.703	524.509	699.444	518.716	850.116	733.854	617.723	543.004	454.695	1208.23	825.565	273.035	723.949	420.074	369.278	355.564	437.592	257.521	192.024	682.824	535.116	520.548	335.71	458.634	468.077	451.155	738.258	321.641	400.834	392.008
WBP4	224.882	0.506372	0.145633	3.47657	0.000507875	0.0811656	271.56	219.365	268.855	269.882	275.137	329.914	323.397	269.969	228.173	287.447	278.819	470.491	233.83	226.293	233.671	139.981	141.843	156.43	218.187	222.404	169.997	208.851	138.568	72.8854	236.505	210.427	106.827	263.521	248.979	275.515	104.695	151.875	166.812
WDFY2	580.315	0.326023	0.0940222	3.46744	0.00052544	0.0811656	641.868	778.498	630.732	773.9	560.396	690.352	614.775	503.56	583.383	639.137	647.753	804.46	819.98	482.808	424.627	812.403	395.524	616.746	614.89	595.702	536.922	432.549	395.67	472.821	612.059	487.145	466.667	416.392	623.414	544.941	524.555	471.966	533.798
ATP1B4	9.50232	-0.661643	0.211322	-3.46651	0.00052726	0.0811656	0	2.47404	1.70161	0	4.60096	0	0	0	0	7.41268	10.0128	0	5.04215	3.68556	1.67506	0	10.0018	2.56443	0	7.87272	97.6223	75.2259	8.34748	6.85247	0	8.51439	4.81928	16.743	0.482518	1.52218	28.0626	0	8.34059
NTMT1	139.343	-0.680088	0.195556	-3.4793	0.000502729	0.0811656	103.106	109.682	72.6022	75.0665	86.498	63.6449	54.4332	122.539	75.2355	98.012	129.397	69.9531	197.905	123.835	86.2655	88.4541	121.84	142.326	196.148	77.4151	80.7908	113.829	141.907	462.231	141.427	432.409	174.297	120.113	104.706	102.747	85.2671	135.534	408.689
LOC100507412	474.342	-0.698124	0.201782	-3.46331	0.000533583	0.0814247	313.673	583.049	521.261	112.6	254.893	188.337	544.332	227.846	234.34	434.053	215.661	222.27	303.79	338.334	433.003	279.103	1100.19	371.843	298.997	482.204	1346.51	840.353	125.212	785.543	451.617	518.77	726.104	889.565	199.28	374.457	723.152	241.27	971.678
SEC14L5	230.189	0.771196	0.230667	3.45102	0.000558466	0.0844269	1864.61	45.3574	431.076	80.4284	64.4134	101.962	76.8469	9.57337	635.185	4.94178	8.4724	1170.02	786.576	384.772	92.1283	312.595	75.4678	19.2333	45.5474	280.138	173.364	59.3889	85.1443	25.541	5.94233	52.9108	6.4257	10.1914	373.952	180.378	90.6638	9.61234	33.3623
ETNK2	180.051	-0.688412	0.19959	-3.4489	0.000562878	0.0844269	68.253	113.806	258.078	112.6	90.1787	105.858	99.2605	47.8669	107.303	276.74	156.354	88.0055	139.92	130.469	114.742	86.7365	246.407	133.351	226.268	246.679	156.532	125.706	243.746	739.444	133.108	355.172	139.759	132.488	467.078	197.122	105.774	150.914	145.96
CPB2	17.8064	0.788172	0.229084	3.44451	0.000572095	0.084578	52.2789	15.6689	20.9866	58.9808	14.7231	22.7303	16.0098	22.9761	25.9007	44.4761	31.5789	29.3352	16.387	14.7422	8.3753	12.8817	24.5498	10.2577	10.2849	14.4333	18.5146	10.888	15.0255	1.86886	16.6385	0	4.01606	15.2871	3.37763	6.08873	4.31732	24.0308	0
PIM2	157.941	-0.676731	0.196537	-3.44384	0.000573525	0.084578	103.106	174.832	119.113	66.13	96.6201	68.1909	124.876	38.2935	155.404	126.015	107.831	93.6469	96.4312	124.572	129.817	148.568	324.602	64.1108	254.184	673.118	186.829	163.319	141.907	132.066	106.962	162.99	133.333	270.801	130.762	119.491	334.593	76.8987	162.641
LINC00880	29.9387	-0.735212	0.226856	-3.43461	0.000593414	0.0860646	11.6175	1.64936	6.23925	0	6.44134	4.54606	6.4039	5.74402	35.7677	8.23631	2.31065	0	34.0345	10.3196	13.4005	18.8931	59.1013	3.84665	19.1005	24.2742	341.678	96.012	6.67798	18.0656	9.50772	0	24.0964	125.209	4.82518	13.6996	73.3945	2.8837	0
TACR1	130.231	-0.749546	0.229687	-3.43532	0.000591845	0.0860646	26.1394	13.1949	31.1963	60.7681	11.9625	14.2876	28.8176	21.0614	19.7339	70.8322	22.3363	57.542	149.374	28.0102	79.5653	135.687	200.035	184.639	6.61172	23.6182	679.989	1459.98	91.8223	185.017	47.5386	5.47354	187.952	9.46346	100.846	91.3309	0	252.804	0
SALL4	84.1738	0.77454	0.232632	3.41434	0.000639363	0.086172	5.80876	84.9421	13.6129	100.089	118.705	98.065	19.2117	1146.89	20.9673	36.2397	379.718	4.5131	10.0843	74.4482	29.3135	46.374	14.548	7.6933	34.5279	70.1984	50.4943	7.91852	6.67798	3.73771	14.2616	34.0576	26.506	151.415	7.23778	19.0273	38.8559	80.7436	20.8515
MOBP	2974.82	0.613631	0.197066	3.4121	0.00064465	0.086172	69103.9	41.234	4697.02	162.644	688.303	681.909	480.293	1.91467	17412.7	4.94178	3.08087	35049.9	24594.4	761.436	1018.44	576.24	6.36475	350.045	46.282	3896.34	30.2966	44.5417	500.849	134.558	49.9155	2340.24	6.4257	53.141	6276.6	2727.75	84.1878	210.51	91.7465
GJB1	149.376	0.561021	0.193307	3.41544	0.000636797	0.086172	1959.01	15.6689	228.584	19.6603	57.0519	72.0875	0	13.4027	372.477	0	0.770218	355.407	700.859	426.05	41.8765	139.122	0.909251	2.56443	27.1815	148.926	0	0	38.3984	0	20.2039	0	6.4257	2.18388	96.0212	134.713	39.9352	5.7674	4.17029
XPO7	1823.68	-0.463137	0.135445	-3.4195	0.000627361	0.086172	1314.23	1659.26	1526.92	1463.8	1462.18	1418.37	1437.68	1388.14	1392.47	1608.55	1520.41	1645.03	1547.94	1578.16	1315.76	1676.33	2466.8	1438.65	2295.74	1505	1428.99	1513.43	2056.82	4101.52	1290.67	4292.47	1661.04	2005.53	1840.81	1496.3	2001.08	1611.99	3219.47
MRPL17	309.351	-0.54547	0.159558	-3.41868	0.000629261	0.086172	164.098	422.236	249.003	160.857	163.794	310.431	230.541	256.566	191.172	285.8	269.576	179.396	219.964	280.102	213.57	261.927	451.898	259.008	592.116	221.748	218.808	310.802	188.653	722.625	306.624	547.354	372.691	272.256	245.602	250.399	327.037	448.896	613.033
STYXL1	306.984	-0.637332	0.18648	-3.41842	0.000629857	0.086172	149.576	281.216	221.777	193.028	149.071	201.975	208.127	132.113	203.506	322.04	314.249	181.652	196.644	302.216	244.559	268.797	295.506	202.59	451.066	412.006	366.925	427.6	267.119	1232.2	159.254	592.966	154.217	425.128	176.119	179.617	264.436	440.245	512.946
PIP5KL1	42.6301	-0.668746	0.195988	-3.41061	0.000648168	0.086172	45.0179	59.377	14.1801	35.746	31.2865	29.8741	16.0098	44.0375	9.86695	32.1216	33.1194	18.0524	28.9924	23.5876	26.8009	33.4923	104.564	46.1598	51.4245	22.9621	20.1977	50.4805	48.4154	39.246	90.3233	44.3965	117.269	77.1636	23.1609	24.3549	56.1252	67.2864	41.7029
GARS	2032.51	-0.699264	0.204562	-3.42219	0.000621178	0.086172	1122.54	3645.91	1313.08	1095.61	1037.98	1478.77	1018.22	1277.09	1225.97	1144.85	1563.54	829.282	1147.09	1331.96	1191.8	1748.47	1538.45	1755.35	5154.2	2004.92	860.086	999.713	968.307	3382.01	2524.3	5674.23	1445.78	2995.55	1230.9	1169.8	3076.09	2159.89	7961.09
DNAI2	9.18353	-0.72152	0.224516	-3.42406	0.000616925	0.086172	0	4.94808	1.70161	0	0.920191	4.54606	6.4039	0	8.63358	0	0	0	5.04215	0	11.7254	3.43511	12.7295	0	1.46927	5.24848	100.989	12.8676	5.00849	4.98362	7.13079	5.47354	4.01606	29.8463	4.34267	0.761091	22.6659	4.80617	33.3623
TNFAIP3	1116.1	-0.778464	0.228595	-3.4222	0.000621176	0.086172	1039.77	1253.51	749.845	134.047	439.851	374.725	893.345	300.604	804.156	735.502	344.287	717.583	606.949	517.452	548.582	1051.14	437.35	937.3	2126.04	845.005	1341.46	1229.35	198.67	2828.83	323.262	999.224	3227.31	769.452	558.756	918.636	1340.53	611.345	7627.47
HSPA5	9019.55	-0.791236	0.233365	-3.41634	0.000634694	0.086172	5984.48	17456	3761.7	1873.09	3508.69	3692.05	5209.58	3521.09	3483.03	5856.01	5295.25	727.738	2846.93	7048.26	3671.73	6193.5	8282.36	7968.98	44183.2	5154.66	2162.84	4878.8	1821.42	12150.7	4650.46	23637.8	11290	9702.96	2576.65	4596.23	13912.6	7083.33	53463.2
TMTC4	531.744	0.754991	0.221694	3.40734	0.000655987	0.0865558	2375.78	386.775	1010.76	777.474	536.471	242.89	461.081	501.645	617.918	271.798	296.534	475.004	502.325	1382.82	337.524	1592.17	119.112	471.856	334.994	921.764	296.233	373.16	150.255	84.0986	210.358	242.66	232.932	177.622	415.448	724.558	152.186	224.929	646.395
GLIPR1	669.779	-0.783562	0.231648	-3.40344	0.000665437	0.0871474	364.5	428.834	431.643	55.4062	242.01	139.629	313.791	202.956	461.28	644.903	408.216	107.186	188.451	604.431	600.509	918.892	510.09	907.809	334.994	565.524	2048.38	2757.62	207.017	2493.05	288.797	604.522	1253.81	168.158	238.364	268.665	377.766	1017.95	1947.53
SOCS2.AS1	28.2632	0.79823	0.237095	3.38792	0.000704254	0.0876632	4.35657	13.1949	7.94087	84.003	51.5307	4.54606	41.6254	145.515	7.40021	60.9487	193.325	7.89793	12.6054	29.4845	15.9131	8.58777	4.54625	10.2577	44.0781	15.7454	23.564	4.94907	8.34748	13.082	11.8847	6.08171	16.0643	23.2947	6.75526	6.84982	22.6659	17.3022	8.34059
PLLP	241.876	0.796878	0.23705	3.38401	0.000714363	0.0876632	1632.26	52.7795	316.5	134.047	220.846	644.242	105.664	224.017	499.514	29.6507	47.7535	410.692	541.401	475.437	77.8902	452.576	10.0018	117.964	96.2372	302.444	15.1483	16.8268	190.323	126.459	58.2348	63.8579	38.5542	161.607	255.252	408.706	133.837	58.6353	62.5544
LHPP	361.419	0.795804	0.236518	3.38213	0.00071925	0.0876632	2423.71	224.313	322.739	101.876	131.587	226.004	259.358	145.515	638.885	138.37	91.656	2000.43	1127.55	269.783	296.485	257.633	63.6475	126.939	212.31	379.203	90.8897	70.2768	151.924	322.066	51.104	306.518	114.056	61.8765	649.952	343.252	69.0772	57.674	200.174
PLEKHH1	1088.41	0.789454	0.232964	3.39672	0.000681978	0.0876632	7009.72	396.671	1225.16	748.878	975.403	1074.17	672.41	861.604	2509.91	270.974	310.398	2764.27	3773.42	1294.37	551.932	826.144	947.439	469.291	229.206	1297.69	368.608	347.425	926.57	401.181	735.66	163.598	283.534	841.52	1212.57	1247.43	878.575	168.216	133.449
CLCN4	455.798	0.638199	0.188237	3.38928	0.000700753	0.0876632	1370.87	305.132	474.75	287.755	461.936	594.235	387.436	317.836	828.824	388.754	210.27	1352.8	546.443	642.024	512.568	648.377	312.782	214.13	310.751	484.828	313.064	343.466	382.314	239.837	465.878	254.823	224.096	273.712	737.771	493.187	255.801	229.735	175.152
HSCB	136.826	-0.557622	0.165013	-3.3802	0.000724324	0.0876632	117.627	121.228	101.53	58.9808	110.423	113.002	131.28	57.4402	91.2693	105.425	95.507	152.317	124.793	98.7729	101.341	103.912	89.1066	150.019	157.947	180.416	149.8	133.625	80.1358	196.23	137.862	389.837	115.663	161.607	136.553	106.553	178.09	87.4723	379.497
SSRP1	1518.82	-0.58225	0.171873	-3.38864	0.000702405	0.0876632	1196.61	1129.81	1116.26	1126	1066.5	817.642	1338.42	1284.75	954.627	1374.64	1136.84	988.369	1339.32	1099.03	1239.54	1255.53	1382.97	1337.35	2103.26	713.137	969.49	1100.67	1192.02	3263.65	1750.61	4411.67	2029.72	1086.84	1226.56	1580.02	1187.26	1926.31	4395.49
SMG7	2439.42	-0.590674	0.174224	-3.39126	0.00069572	0.0876632	1667.11	2344.57	2179.77	2539.75	1418.01	1823.62	1463.29	1397.71	1455.38	1793.87	1556.61	1834.58	2353.43	1494.12	1837.54	2309.25	2647.74	1973.33	3571.8	2065.93	1800.96	1665.86	2235.45	6228.9	1773.19	6422.89	1876.3	1792.23	2125.49	1758.88	3619	2284.85	7189.59
CCRN4L	307.948	-0.710108	0.210198	-3.38463	0.000712731	0.0876632	203.307	378.528	240.495	98.3014	200.602	157.813	390.638	155.089	124.57	191.906	208.729	213.244	99.5825	173.958	195.982	256.774	320.965	306.45	549.507	154.174	148.117	190.044	141.907	859.051	219.866	540.056	653.012	288.272	190.112	181.901	445.764	223.967	1459.6
LOC100507194	17.1846	-0.725761	0.226555	-3.38186	0.000719965	0.0876632	2.90438	21.4417	2.26882	5.36189	7.36153	5.84494	0	0	6.16684	10.7072	5.39153	9.0262	0	11.7938	0	6.01144	58.192	1.28222	14.6927	1.96818	82.474	38.6028	0	4.36067	4.75386	105.822	3.21285	22.5667	15.4406	3.80545	28.0626	0	87.5762
FLNC	5761.01	-0.785945	0.233728	-3.38888	0.000701777	0.0876632	3064.12	3301.19	1513.3	241.285	8047.99	4518.14	1581.76	1642.79	3813.58	5574.33	4260.85	595.729	2514.77	1487.49	4488.32	4506	13481.5	5727.66	4922.06	3682.46	3603.61	5390.53	1390.69	29562.8	23736	6828.54	3416.06	5330.84	877.701	2488.77	6536.43	17899.1	4086.89
FOLH1	193.713	0.709333	0.221805	3.37819	0.000729655	0.0877036	1501.57	3.29872	229.718	1.7873	132.508	37.0179	176.107	40.2082	531.582	39.5343	46.9833	936.469	666.195	410.571	142.38	378.721	0	20.5155	7.34635	219.78	5.04943	70.2768	58.4323	4.36067	36.8424	15.2043	169.478	0	270.21	191.034	29.1419	7.68987	12.5109
GLP1R	10.311	0.353174	0.193286	3.37394	0.000741012	0.0881312	4.35657	2.47404	121.949	3.5746	0	3.24719	0	11.488	0	0	53.9153	65.44	0	11.7938	26.8009	0	0	1.28222	0	62.3257	3.36628	1.97963	5.00849	3.11476	0	0	1.60643	0	4.82518	11.4164	0	0	0
BRD9	583.409	-0.293073	0.0869311	-3.37125	0.000748279	0.0881312	585.233	620.16	382.296	546.913	442.612	417.588	515.514	524.621	420.579	471.94	546.855	634.091	699.599	490.916	496.655	541.03	665.571	620.593	827.2	628.505	582.367	629.522	579.315	555.05	860.449	797.312	600	583.095	660.568	641.599	629.25	463.315	592.182
RIPK2	378.548	-0.690086	0.204867	-3.37243	0.000745072	0.0881312	275.916	443.678	271.691	169.793	293.541	225.355	240.146	204.87	203.506	231.44	250.321	209.859	329.001	238.087	184.257	371.851	423.711	241.057	816.915	253.895	274.352	301.893	243.746	1569.22	153.312	389.837	419.277	380.722	220.511	197.122	395.035	508.493	1559.69
NINJ2	37.5692	0.790555	0.236873	3.36145	0.000775357	0.0894124	203.307	15.6689	63.5269	8.93649	21.1644	15.5865	22.4137	13.4027	64.1352	14.0017	30.8087	99.2882	216.813	65.6029	34.3387	44.6564	0	29.491	12.4888	83.9757	20.1977	18.8065	11.6865	3.11476	7.13079	4.86537	21.6867	2.18388	41.0141	27.3993	8.63465	13.4573	0
P2RY12	129.125	0.787537	0.234869	3.3634	0.000769883	0.0894124	357.239	20.617	386.834	94.7268	320.227	113.652	108.866	312.092	149.238	57.6541	649.294	76.7227	148.744	154.793	62.8147	17.1755	40.007	44.8776	24.243	206.003	79.1077	43.5518	128.551	14.3279	77.2502	8.51439	22.49	141.224	57.9022	43.3822	143.551	109.581	45.8732
GPR37	454.256	0.783486	0.234004	3.35716	0.000787469	0.0894124	2661.87	141.845	329.546	348.523	585.242	158.463	166.502	296.775	1230.9	78.2449	139.409	1801.86	833.216	1040.06	327.474	445.705	120.93	53.8531	238.757	459.242	494.844	306.842	222.043	194.984	71.3079	125.283	141.365	234.403	269.728	372.934	464.112	563.283	70.895
COLGALT2	1024.57	0.706286	0.210535	3.35459	0.000794822	0.0894124	2743.19	515.425	187.745	2596.94	1201.77	1004.03	701.228	1803.62	1690.95	2518.66	1504.24	1216.28	1087.21	1053.33	1046.07	1038.26	304.599	129.504	636.929	487.453	594.149	721.575	1016.72	1470.79	425.47	757.172	281.124	633.324	637.407	643.122	1087.97	1540.86	533.798
TRAF2	261.143	-0.468105	0.13952	-3.35524	0.000792949	0.0894124	229.446	359.561	155.414	221.625	211.644	130.537	185.713	246.993	151.704	182.846	268.036	173.754	237.612	196.072	176.719	285.973	385.522	356.456	580.362	192.882	277.718	294.965	265.45	335.148	266.216	215.901	387.148	245.322	193.49	192.556	269.833	348.928	396.178
RAB3D	576.965	-0.483689	0.143973	-3.35964	0.000780447	0.0894124	556.189	475.84	403.283	321.714	507.946	683.208	397.042	396.338	521.715	499.944	545.314	482.902	329.631	541.04	394.476	421.66	444.624	821.901	695.7	497.293	641.277	788.882	394.001	968.068	309.001	1313.65	517.269	677.729	776.855	678.132	645.44	382.571	1009.21
COPZ1	1228.24	-0.586299	0.174692	-3.35713	0.000787564	0.0894124	797.253	1376.39	1031.18	720.281	881.543	733.215	890.143	788.846	1043.43	916.701	894.993	892.466	1041.84	928.76	958.134	966.983	1484.81	712.913	2223.74	1157.29	767.513	876.976	906.536	3336.53	666.729	2697.24	1291.57	1274.66	1166.25	876.777	1665.41	1003.53	3561.43
MEGF10	624.057	0.738876	0.220425	3.35274	0.000800158	0.0894393	1414.43	200.397	431.643	500.443	795.965	846.217	509.11	1441.75	1768.65	577.365	978.177	1420.5	541.401	813.771	605.534	863.071	436.44	503.911	215.248	492.701	403.954	243.494	834.748	285.935	766.56	135.622	114.859	296.279	792.295	525.914	277.388	551.748	8.34059
SEC14L2	1805.79	-0.732668	0.219273	-3.34935	0.000810013	0.0899679	1372.32	1204.86	651.718	659.513	1281.83	1154.7	909.355	631.843	1185.27	1787.28	1068.29	1930.48	1210.75	959.719	1612.24	879.388	258.227	1257.85	1573.59	837.789	1905.32	1696.54	814.714	5216.6	1124.29	9864.53	1808.83	1192.4	3220.81	1203.28	3127.9	1217.88	4770.82
AQP4.AS1	78.8161	0.786672	0.236856	3.34109	0.0008345	0.090399	7.26095	42.0587	30.6291	164.431	126.066	87.674	150.492	415.484	233.107	112.014	181.771	90.262	164.5	20.6391	62.8147	6.01144	59.1013	3.84665	13.2234	28.8666	42.0786	19.7963	91.8223	33.6394	42.7847	6.68988	8.03213	18.199	109.049	87.5254	15.1106	100.93	25.0218
MYC	533.849	-0.634823	0.189935	-3.34425	0.000825056	0.090399	399.352	265.547	684.049	226.987	252.132	313.678	762.065	225.932	345.343	428.288	477.535	198.576	406.524	290.422	428.815	492.938	300.962	680.857	376.133	1134.98	304.649	592.899	507.527	882.723	224.62	1195.06	1021.69	675.545	312.672	362.279	1131.14	676.709	1038.4
ACTG2	78.5815	-0.747179	0.232773	-3.34522	0.000822172	0.090399	84.2271	11.5455	29.4946	1.7873	23.925	7.79325	67.241	97.6484	33.301	10.7072	28.4981	28.2069	35.2951	0	36.0138	18.8931	300.053	48.7242	9.55026	27.5545	20.1977	34.6435	6.67798	542.591	27.3347	97.3073	106.827	14.5592	83.4757	12.1775	10.7933	60.5577	675.588
BEST4	42.1148	-0.780676	0.235666	-3.34256	0.000830107	0.090399	5.80876	23.9157	26.6586	17.873	40.4884	12.9887	35.2215	11.488	30.8342	55.1832	25.4172	7.89793	11.9751	24.3247	19.2632	12.0229	199.126	24.3621	34.5279	21.65	304.649	74.2361	30.0509	46.0985	27.3347	2.43268	35.3414	99.7303	13.5105	14.4607	58.2839	25.9533	16.6812
SPAG1	303.899	-0.696813	0.209274	-3.33373	0.000856885	0.0922545	91.488	160.813	130.457	132.26	288.02	179.894	252.954	178.065	279.975	309.685	168.678	279.812	225.636	234.401	178.394	196.66	1155.66	191.05	196.882	165.327	1166.42	730.483	233.729	736.33	248.389	151.434	289.96	288.272	155.371	211.583	358.338	291.254	170.982
GPX3	886.586	-0.77479	0.237106	-3.33009	0.000868169	0.0928993	737.713	1100.12	300.051	100.089	339.551	163.658	822.902	172.321	217.073	315.451	679.332	220.014	259.671	564.627	371.026	503.244	264.592	337.223	551.711	171.888	898.798	3067.44	268.789	4767.45	62.9886	1004.7	421.687	889.565	461.77	437.627	265.515	173.983	8344.76
PAQR4	348.177	0.6514	0.195756	3.32643	0.000879677	0.0935603	1386.84	147.618	302.887	357.46	322.987	411.094	291.378	528.45	604.351	225.675	379.718	248.221	660.522	510.081	412.902	412.213	221.857	285.934	211.575	238.806	159.899	145.503	397.34	284.689	329.205	116.769	255.422	163.791	370.574	353.907	284.943	417.175	50.0435
SLC24A2	894.704	0.77331	0.236237	3.31906	0.000903226	0.0939285	6084.68	359.561	1191.13	1285.07	695.665	461.1	560.342	72.7576	2392.74	338.512	48.5237	2088.44	1297.09	3283.09	520.943	1648.85	8.18326	76.933	218.921	1314.74	30.2966	156.391	884.833	316.46	169.951	423.287	31.3253	539.417	980.96	710.859	714.517	94.2009	525.457
NLGN3	688.535	0.707189	0.213015	3.32066	0.000898052	0.0939285	1212.58	263.898	323.307	1336.9	948.717	1681.39	1267.97	1621.73	635.185	1059.19	940.436	1163.25	491.61	1219.18	483.255	124.523	569.191	112.835	259.326	242.742	228.907	176.187	821.392	394.952	587.102	682.976	213.655	492.828	645.61	581.473	454.398	525.795	959.168
CTTNBP2	743.985	0.673039	0.202796	3.31852	0.000904963	0.0939285	1458	382.652	485.527	1433.41	731.552	1073.52	678.814	982.228	823.89	1375.46	1612.84	657.785	466.399	1603.22	818.266	1004.77	91.8343	350.045	302.67	418.566	683.356	665.155	1619.41	446.657	614.436	234.146	195.181	725.047	455.497	769.463	495.413	545.981	350.305
SPATA13	2235.61	0.548968	0.165566	3.31536	0.000915253	0.0939285	4584.57	2253.03	4398.11	1790.87	2532.37	1513.84	2788.9	2387.6	1862.39	2773.16	3973.56	1772.52	2858.9	3771.06	1287.28	3314.88	1413.88	1482.24	2115.02	3858.94	1871.65	1734.15	1140.27	751.903	1547.38	2006.96	1435.34	2346.94	1379.04	2312.95	1538.05	1025.64	1951.7
TKT	2465.31	-0.61841	0.186426	-3.31856	0.000904842	0.0939285	2754.81	2755.26	1414.04	999.099	1686.71	1593.07	1069.45	1324.96	2081.93	1393.58	1484.21	994.011	1735.76	2391.19	2254.63	3066.69	2935.97	3954.36	4336.55	1633.59	2787.28	2479.49	1490.86	7732.08	970.976	6136.44	2866.67	3325.31	1918.98	1684.29	1763.63	3086.52	3252.83
DHPS	639.705	-0.639752	0.193054	-3.31595	0.000913323	0.0939285	400.805	649.848	395.909	527.253	566.838	543.579	416.254	593.549	340.41	440.642	503.723	370.074	455.685	428.262	371.863	365.839	931.982	389.794	872.747	480.236	415.736	343.466	442.416	1142.49	439.732	2601.75	371.084	799.298	468.043	390.44	1284.4	585.391	1780.72
CDH4	709.202	0.768949	0.232749	3.31083	0.000930206	0.0943595	90.0358	352.963	112.874	934.757	908.229	1428.76	1633	3607.25	1542.94	994.946	1252.37	787.536	242.023	1777.91	583.758	79.8663	348.243	84.6263	672.926	213.876	153.166	176.187	312.196	156.984	581.159	498.7	591.968	926.691	514.365	296.064	586.077	715.158	246.047
LGI3	189.657	0.694835	0.221368	3.31204	0.000926194	0.0943595	2095.51	25.5651	271.124	33.9587	68.0941	172.75	48.0293	42.1228	604.351	1.64726	3.08087	344.124	247.066	759.962	101.341	324.618	9.09251	16.6688	0	253.895	6.73257	7.91852	110.187	24.2951	16.6385	26.7595	6.4257	5.82367	306.399	223	84.1878	4.80617	12.5109
CD22	90.991	0.715834	0.225598	3.30596	0.000946503	0.0945094	792.896	37.1106	126.487	16.0857	15.6433	15.5865	22.4137	7.6587	331.776	9.88357	3.85109	64.3117	300.638	226.293	128.98	328.053	0	19.2333	25.7122	158.767	23.564	18.8065	48.4154	6.22952	0	7.29805	10.4418	4.36775	19.3007	178.856	39.9352	5.7674	8.34059
SDC3	5707.41	0.540651	0.163409	3.30831	0.000938617	0.0945094	4349.31	3703.64	6254	9365.44	6623.54	8892.75	9593.05	11493.8	5761.07	9544.23	10855.5	4143.03	3607.66	7623.94	5479.12	4291.31	3654.28	4328.76	3286.76	5006.39	2406.89	2940.74	8155.49	4631.03	6439.1	2730.69	3241.77	5813.48	6143.42	5010.26	3502.43	5876.98	3594.79
STIP1	1418.5	-0.582033	0.176243	-3.30324	0.000955733	0.0945094	1224.2	1725.23	1037.98	704.195	819.89	1030.01	778.074	871.177	779.489	1134.96	1021.31	849.591	1056.33	1229.5	1175.89	1745.89	1420.25	1252.73	3130.28	944.07	966.124	1211.53	823.061	3606.27	1313.25	3656.93	1788.75	1410.78	921.128	881.343	1816.51	1631.21	2852.48
HSF1	1023.14	-0.596945	0.180797	-3.30288	0.000956961	0.0945094	776.922	1183.42	714.111	539.764	590.763	642.943	678.814	530.365	706.72	747.857	598.459	753.688	1247.93	638.338	825.804	1064.88	958.35	768.048	1703.62	906.675	658.109	754.239	762.96	2851.88	884.218	2638.24	1070.68	937.61	1228.49	867.643	777.118	706.507	3048.48
TRIB3	527.977	-0.766411	0.236897	-3.3024	0.000958611	0.0945094	257.038	884.882	475.318	75.0665	172.996	468.894	387.436	97.6484	123.337	275.093	112.452	32.72	192.232	229.979	126.467	119.37	431.894	259.008	1422.99	1295.72	18.5146	44.5417	56.7629	375.017	368.424	1617.13	366.265	2937.31	75.7554	139.28	1122.5	217.239	2643.97
ST18	483.448	0.706008	0.224273	3.29548	0.000982538	0.0963272	3986.26	78.3446	301.186	527.253	48.7701	29.2247	28.8176	1.91467	785.656	28.0034	9.24262	4229.9	1933.67	352.339	338.362	265.362	11.8203	83.3441	51.4245	359.521	164.948	153.421	549.264	63.5411	183.024	86.9684	36.9478	14.5592	673.113	450.566	62.6012	51.9066	12.5109
KAT2B	1800.68	0.614901	0.186656	3.29376	0.000988569	0.09638	3027.82	1040.75	1179.22	2453.96	2101.72	2926.36	1709.84	3000.3	2128.79	2138.15	1411.04	5762.1	2367.29	1837.62	1928.83	1510.59	694.668	1005.26	744.186	1033.95	2423.72	1607.46	1263.81	1604.1	868.768	1710.78	686.747	934.699	3218.88	2170.63	1127.9	1110.22	692.269
CNP	5478.47	0.758318	0.230794	3.29077	0.000999138	0.0968723	30031.3	2465.79	4904.62	2087.56	3253.8	3599.18	3371.66	2931.37	11942.7	2312.75	1489.6	25654.7	18446.7	4937.91	3757.16	3368.98	1341.14	1814.34	2989.97	6641.95	1676.41	1943.01	3048.5	4160.7	2800.02	3942.16	2206.43	1832.27	8414.64	5669.36	1807.88	2992.32	2952.57
C19orf24	238.492	-0.595676	0.181218	-3.28786	0.00100953	0.0973423	124.888	296.06	224.613	148.346	113.184	148.721	99.2605	151.259	191.172	140.017	137.099	187.294	285.512	235.876	165.831	194.942	186.396	178.228	511.306	278.169	190.195	218.749	191.992	385.607	124.789	634.93	255.422	311.566	183.839	184.945	235.294	212.433	742.312
ANKRD33B	312.795	-0.677773	0.206612	-3.28462	0.0010212	0.0977144	126.341	281.216	414.059	91.1522	172.076	107.157	403.446	68.9283	363.844	92.2466	94.7368	577.677	150.004	89.1905	319.936	92.748	337.332	344.916	163.824	305.724	350.094	459.274	409.026	367.542	414.774	310.775	494.779	587.462	558.756	357.713	624.933	156.681	633.885
CNN1	68.2205	-0.759096	0.236618	-3.2837	0.00102453	0.0977144	75.5139	26.3898	40.8387	8.93649	20.2442	29.8741	35.2215	59.3549	25.9007	39.5343	9.24262	27.0786	11.3448	16.2164	43.5515	42.9389	206.4	10.2577	0	47.8924	13.4651	56.4194	8.34748	358.82	45.1617	218.941	95.5823	17.471	27.021	26.6382	57.2045	36.5269	512.946
KEL	67.9255	0.773029	0.236988	3.2801	0.0010377	0.0982545	415.327	37.9353	79.9759	57.1935	16.5634	18.1842	25.6156	38.2935	67.8353	7.41268	27.7279	363.305	346.018	38.3298	36.0138	53.2442	12.7295	19.2333	23.5083	86.5999	23.564	20.7861	70.1188	10.5902	46.3501	46.8291	14.4578	13.8312	77.2029	71.5425	19.428	18.2634	37.5326
FAM178B	25.0352	0.768992	0.236515	3.27778	0.00104626	0.0982545	106.01	4.94808	14.1801	5.36189	10.1221	37.0179	54.4332	38.2935	67.8353	6.58904	4.62131	127.495	100.213	24.3247	7.53777	14.5992	38.1885	1.28222	0	34.7712	18.5146	15.837	1.6695	11.8361	11.8847	5.47354	4.01606	8.00754	22.1958	10.6553	8.63465	9.61234	0
PLD1	412.878	0.760099	0.23243	3.27608	0.00105259	0.0982545	1932.87	214.417	605.207	230.561	219.926	148.721	227.339	266.14	513.081	132.605	176.38	1830.06	975.027	726.792	477.392	784.064	16.3665	303.885	280.631	665.245	311.381	346.435	161.941	110.886	67.7425	205.562	277.108	109.194	423.651	449.044	90.6638	165.332	179.323
MYO18A	1848.5	0.602675	0.183937	3.27608	0.00105257	0.0982545	4267.99	1364.02	1240.48	1272.56	2201.1	1850.9	2468.71	1993.18	2773.85	1139.08	1625.16	6439.07	3845.9	1406.41	1747.92	1637.69	970.17	1664.32	1622.81	1619.81	1435.72	1279.83	1798.05	807.346	1755.36	821.03	1304.42	1089.03	2404.87	2289.36	715.596	1072.74	1075.94
RGS9	54.1	0.737294	0.224951	3.27238	0.00106645	0.0985006	56.6354	37.1106	37.4355	89.3649	172.076	78.5819	57.6351	26.8054	188.705	49.4178	26.1874	151.189	136.768	16.9536	50.2518	28.3397	43.644	12.8222	16.162	41.9878	15.1483	15.837	31.7204	60.4264	22.5808	47.4373	9.63855	17.471	96.9862	59.3651	43.1732	30.7595	16.6812
PLEKHS1	24.2006	-0.651266	0.216902	-3.27313	0.00106362	0.0985006	18.8785	22.2664	3.97043	0	3.68076	0	6.4039	0	2.46674	0	3.08087	0	0	14.7422	16.7506	27.4809	60.9198	0	8.81563	5.24848	153.166	87.1037	20.0339	132.689	7.13079	0	37.751	35.67	5.79022	2.28327	12.952	38.4493	70.895
ENPP6	96.0206	0.760782	0.236225	3.26777	0.001084	0.0992133	866.958	7.42212	81.1103	103.663	34.0471	53.9033	83.2508	91.9044	185.005	120.25	2.31065	200.833	263.453	95.8245	61.1397	132.252	2.72775	14.1044	19.8352	99.0651	18.5146	21.7759	31.7204	8.72133	3.5654	75.4132	61.0442	2.18388	109.049	66.2149	64.7599	36.5269	150.131
HOXD1	11.6774	0.630729	0.209582	3.26352	0.00110038	0.0992133	108.914	4.1234	13.6129	3.5746	14.7231	1.94831	0	9.57337	24.6674	0	0	31.5917	84.4561	12.5309	11.7254	6.87022	0	0	0	10.497	11.782	0.989814	5.00849	0	0	0	2.40964	0.727958	3.86015	9.89418	11.8726	0	0
PTPRJ	1379.71	0.568108	0.174023	3.26409	0.00109818	0.0992133	3040.89	1313.72	1445.8	747.09	1840.38	852.711	1456.89	2305.27	1663.81	2372.88	2065.72	1254.64	1141.42	1920.91	1742.9	2188.16	348.243	1341.2	1201.86	1522.06	1009.89	1680.71	939.926	385.607	1268.09	613.036	1522.89	810.946	1085.18	1053.35	1266.06	1548.55	579.671
ZBTB1	876.825	0.366247	0.112134	3.26616	0.00109016	0.0992133	1048.48	964.051	824.148	1090.25	1171.4	935.839	973.394	1334.53	868.292	1159.67	1152.25	966.932	673.758	1085.76	734.513	995.323	864.697	1019.36	579.627	807.61	915.629	884.894	741.256	408.657	830.737	453.695	1081.12	794.931	592.05	773.268	823.529	751.685	633.885
PRPF19	1159.34	-0.559523	0.171517	-3.26299	0.00110243	0.0992133	811.775	1027.55	849.105	711.344	782.163	848.815	880.537	867.348	999.029	835.161	715.533	917.288	852.124	731.951	1396.16	1036.54	1071.1	838.57	1836.59	899.458	664.841	845.302	838.087	2645.06	930.568	3335.21	1189.56	1041.71	1613.06	1044.22	931.463	1076.58	3194.44
RRM1	826.771	-0.518752	0.159111	-3.26065	0.00111159	0.099527	498.101	582.224	538.277	709.557	744.435	817.642	480.293	827.14	478.547	743.738	663.928	758.201	556.528	670.034	659.136	738.549	1407.52	801.385	770.633	312.285	688.405	850.251	859.79	1722.46	1016.14	2097.58	1097.19	638.42	552.484	608.111	776.039	1263.06	1355.35
CLDND1	2485.33	0.736586	0.226282	3.25755	0.00112377	0.0996014	14681.6	1340.11	2670.4	1308.3	1606.65	2137.3	1709.84	1210.07	3721.07	1200.85	802.567	11264.7	6951.87	1931.23	1076.23	1656.58	1277.5	730.864	1342.18	2021.32	1083.94	1101.66	1111.88	1767.32	893.726	2845.63	1338.15	1158.91	3022.49	2195.75	2092.82	831.467	1930.85
PLA2R1	454.385	-0.697941	0.226754	-3.25788	0.00112249	0.0996014	196.046	57.7276	158.817	12.5111	109.503	57.1505	35.2215	135.942	139.371	130.957	473.684	63.1834	499.804	221.133	120.604	299.713	0	1491.22	22.7737	112.186	4281.91	4054.28	175.297	84.7215	58.2348	151.434	167.871	51.685	298.679	379.784	29.1419	882.413	41.7029
ABCA2	4416.66	0.732946	0.225614	3.25074	0.00115105	0.100497	20361.2	2939.16	10378.1	3401.23	2723.77	3430.98	2343.83	3766.17	8559.58	1980.83	5092.68	5070.47	6133.78	10071.2	2569.54	9102.18	2340.41	3206.82	2276.64	8841.06	1742.05	1176.89	3068.53	1105.74	2227.18	1438.32	2216.06	1557.83	5426.88	5151.82	4018.35	1830.19	200.174
SNHG16	1094.55	-0.592063	0.182185	-3.25097	0.00115011	0.100497	788.54	846.947	1068.05	891.862	825.412	685.806	630.785	702.686	864.592	851.634	829.525	566.394	703.381	768.807	835.017	1254.67	1042.91	977.049	993.227	1146.14	474.646	691.88	712.875	2197.78	1012.57	4153.2	1355.82	1071.55	821.729	911.026	1318.94	1030.44	3094.36
CADM3	697.185	-0.749755	0.236177	-3.25213	0.00114542	0.100497	220.733	101.436	188.879	294.904	76.3759	687.105	16.0098	185.723	466.213	94.7175	312.709	1272.69	287.403	144.474	656.623	184.637	1233.85	185.921	79.3406	675.086	462.864	322.68	490.832	6499.26	1318.01	315.032	700.401	53.8689	1683.02	740.541	100.378	52.8679	2902.52
SLC45A3	159.939	0.763654	0.236953	3.2405	0.0011932	0.100625	1440.57	67.6238	156.549	51.8316	104.902	48.0584	54.4332	44.0375	339.176	50.2415	56.2259	82.3641	212.401	375.19	124.792	610.591	19.0943	197.461	76.4021	190.913	148.117	72.2565	56.7629	38.0001	64.1771	23.1105	76.3052	53.141	32.8112	176.573	119.806	105.736	8.34059
PCSK6	609.508	0.729619	0.231135	3.24317	0.00118208	0.100625	7002.46	187.202	591.595	58.9808	166.555	141.577	115.27	61.2696	847.324	11.5308	9.24262	1118.12	1625.46	1214.02	698.5	1883.3	41.8255	180.793	64.6479	467.771	74.0583	70.2768	382.314	723.248	62.9886	236.578	123.695	22.5667	258.147	748.152	196.438	35.5656	692.269
LINC00609	39.5171	0.707639	0.226737	3.2379	0.00120413	0.100625	50.8267	0.82468	13.0457	98.3014	39.5682	46.7595	51.2312	78.5017	59.2017	0.823631	14.6341	381.357	144.962	25.0618	30.9886	6.87022	14.548	0	0	13.7773	37.0291	16.8268	51.7544	10.5902	29.7116	0	0	11.6473	32.8112	9.89418	24.8246	7.68987	0
B3GALTL	322.042	0.665478	0.205456	3.23824	0.0012027	0.100625	182.976	183.079	322.172	743.516	461.016	290.948	515.514	507.389	749.888	619.37	412.067	611.525	269.125	318.432	250.421	319.465	83.6511	344.916	142.519	224.373	461.181	354.354	121.873	117.738	165.197	124.067	151.004	155.055	619.071	344.013	102.536	292.215	66.7247
NDUFAF2	59.8404	-0.537129	0.165651	-3.24277	0.00118375	0.100625	43.5657	38.76	51.6156	62.5554	26.6855	36.3685	41.6254	67.0136	39.4678	44.4761	46.9833	63.1834	43.4886	39.804	68.6774	34.3511	91.8343	30.7732	129.296	63.6378	35.346	52.4602	83.4748	69.1477	36.8424	136.23	64.257	57.5087	65.6225	60.8873	93.9018	42.2943	112.598
SYNGAP1	44.3568	-0.568296	0.175046	-3.24664	0.00116776	0.100625	15.9741	37.9353	34.0323	30.3841	36.8076	39.6157	54.4332	40.2082	49.3348	44.4761	30.8087	38.3614	13.2357	18.4278	42.714	21.4694	93.6528	60.2642	30.8547	45.2681	74.0583	65.3278	78.4663	23.0492	39.2193	37.7066	49.7992	49.5012	86.8533	54.7985	65.8392	44.2168	16.6812
UAP1	666.53	-0.659523	0.203531	-3.2437	0.00117989	0.100625	377.57	1119.09	442.987	393.205	287.1	285.752	448.273	235.505	620.385	504.886	510.655	415.205	293.075	306.638	623.96	596.85	843.785	456.469	1336.3	620.633	434.251	585.97	347.255	1860.76	329.205	1564.21	698.795	472.445	552.966	317.375	648.678	1025.64	2439.62
NFKBIE	247.188	-0.665782	0.205337	-3.24618	0.00116965	0.100625	116.175	376.879	127.621	91.1522	152.752	213.665	163.3	63.1843	178.838	128.486	133.248	112.828	184.039	204.18	215.245	276.526	148.208	246.186	645.745	212.563	291.184	222.708	90.1528	556.296	172.327	258.473	460.241	195.821	149.098	239.744	261.198	193.208	1075.94
GRHL1	71.9214	-0.73512	0.227349	-3.23988	0.0011958	0.100625	29.0438	29.6885	187.745	55.4062	21.1644	43.5123	25.6156	22.9761	37.0011	24.7089	36.2003	18.0524	24.5805	42.0153	52.7644	54.103	256.409	85.9085	38.9357	160.735	158.215	65.3278	153.594	58.5575	93.8887	12.1634	44.9799	139.768	30.8812	61.6483	233.135	53.8291	20.8515
CDK18	1153.96	0.760549	0.236869	3.22897	0.00124238	0.102359	9546.7	1051.47	1151.99	570.148	449.053	387.065	333.003	292.945	1758.78	209.202	158.665	2891.77	4026.16	2442.05	582.083	1601.62	652.842	189.768	839.688	1363.95	511.675	527.571	355.603	410.526	150.935	722.507	475.502	161.607	1668.07	803.712	869.941	81.7049	842.399
DEDD2	381.285	-0.643012	0.199186	-3.23022	0.00123694	0.102359	349.978	523.672	291.543	196.603	270.536	220.809	208.127	126.369	273.808	208.379	179.461	322.687	344.757	317.695	228.646	279.961	542.823	180.793	790.468	303.756	272.669	298.924	197	555.673	205.604	1484.54	374.297	551.065	311.707	279.32	807.339	195.13	888.273
CCDC64B	11.043	-0.753472	0.231469	-3.23147	0.00123157	0.102359	4.35657	12.3702	19.285	5.36189	5.52115	2.59775	0	5.74402	0	9.05994	3.08087	0	10.7146	2.94845	7.53777	12.8817	14.548	10.2577	13.9581	13.7773	18.5146	16.8268	1.6695	19.3115	40.4078	8.51439	17.6707	16.0151	7.23778	22.8327	18.3486	23.0696	0
C1orf116	13.5439	-0.752435	0.237106	-3.2275	0.00124876	0.102404	8.71314	18.9676	2.26882	5.36189	1.84038	1.29887	19.2117	5.74402	6.16684	4.94178	3.85109	4.5131	4.41188	9.58245	9.21283	6.87022	27.2775	0	7.34635	0.65606	13.4651	10.888	46.7459	46.7214	22.5808	19.4615	4.01606	62.6044	2.89511	6.08873	18.3486	11.5348	33.3623
GPD1	284.141	0.750367	0.236006	3.22239	0.00127126	0.102429	2497.77	63.5004	120.815	159.069	86.498	385.766	83.2508	59.3549	276.275	31.298	10.0128	855.233	1916.02	194.597	178.394	134.828	110.019	39.7487	56.5669	91.8484	193.561	104.92	388.992	177.541	120.035	41.9638	16.8675	81.5313	367.679	257.249	45.3319	175.906	54.2138
TLR7	75.3246	0.746658	0.235317	3.21882	0.00128721	0.102429	97.2968	51.1302	75.4382	33.9587	80.9768	35.0696	51.2312	47.8669	87.5692	126.839	73.1707	65.44	601.277	229.242	189.282	37.7862	6.36475	48.7242	24.243	77.4151	104.355	124.717	36.7289	5.60657	16.6385	0	69.8795	5.09571	14.4756	52.5153	0	15.3797	0
LRRTM3	206.082	0.739128	0.22977	3.2213	0.00127611	0.102429	384.831	173.183	155.414	825.732	287.1	401.352	201.723	369.532	183.772	116.956	279.589	348.637	175.215	378.138	163.318	191.507	5.4555	26.9266	163.824	95.7848	18.5146	13.8574	240.407	84.7215	211.547	99.1318	30.5221	194.365	221.476	213.866	257.96	102.852	183.493
MVB12B	1535.42	0.709231	0.220459	3.21775	0.00129201	0.102429	5789.88	850.245	844.001	1420.9	1435.5	1015.72	835.71	1755.76	1973.39	787.391	1248.52	6216.8	5028.92	1453.58	1165.84	1560.4	361.882	633.415	798.549	1114.65	681.673	567.164	2172.01	1532.46	1619.88	703.045	557.43	667.538	2737.33	1335.71	647.599	618.073	537.968
TMTC2	876.161	0.669129	0.207766	3.22015	0.00128124	0.102429	3685.66	326.573	730.56	906.16	936.755	651.386	822.902	1179.44	1127.3	495.826	619.255	1875.19	1220.83	1626.8	788.115	1447.9	1333.87	275.677	271.815	846.973	1191.66	890.833	592.671	272.853	553.825	462.818	485.14	671.178	508.092	847.855	611.981	509.454	145.96
ABCF2	1028.81	-0.402408	0.124807	-3.22439	0.00126243	0.102429	599.755	976.421	710.14	965.141	704.866	800.107	1050.24	865.433	795.523	933.997	861.104	978.215	773.34	967.09	949.759	1003.05	974.717	814.208	1638.24	935.542	913.946	961.11	839.756	2101.22	1588.98	1475.42	730.924	1023.51	878.183	879.06	1200.22	1410.13	1651.44
EIF3I	1330.38	-0.621465	0.193069	-3.2208	0.00127831	0.102429	967.159	1462.98	910.364	1126	762.839	848.165	774.873	727.576	797.99	1117.67	796.406	664.554	1172.3	978.884	1158.3	1222.9	1389.34	939.865	2779.13	1207.15	651.376	812.638	731.239	3255.55	798.649	4086.3	1608.03	1149.45	881.078	990.179	1242.31	1395.71	4495.58
SAA2	21.7183	-0.648557	0.219599	-3.21692	0.00129575	0.102429	13.0697	8.2468	1.13441	0	2.76057	1.29887	32.0195	0	22.2006	6.58904	13.0937	0	5.04215	8.10822	3.35012	0	18.185	0	77.8714	2.62424	13.4651	54.4398	3.33899	82.2297	3.5654	1.21634	20.0803	42.2216	5.3077	7.61091	21.5866	0	246.047
COL28A1	143.14	0.743413	0.235382	3.20898	0.00133208	0.104321	14.5219	41.234	28.9274	423.59	518.988	55.8516	345.811	1210.07	180.072	205.084	312.709	129.752	34.6648	44.2267	4.18765	24.0458	110.019	17.951	33.7932	45.9242	47.128	21.7759	60.1018	9.96724	102.208	11.5552	14.4578	92.4507	38.1189	14.4607	133.837	308.556	87.5762
TTI2	142.65	-0.455434	0.141884	-3.20923	0.0013309	0.104321	119.08	99.7863	142.936	91.1522	129.747	105.858	83.2508	170.406	74.0021	123.545	130.167	84.6207	128.575	142.262	102.179	144.275	200.944	143.608	138.846	197.474	77.4245	101.951	212.026	262.263	200.851	276.718	111.647	145.592	108.567	121.775	148.948	182.634	204.344
ENO1	14691.4	-0.737131	0.231024	-3.2078	0.00133753	0.104321	9036.98	14469.8	9000.4	6318.1	2964.86	9060.95	7294.05	4001.67	5382.42	13416.9	8151.22	9532.8	6656.27	8920.52	9013.49	17061.3	11903	8338.26	21426.4	13087.7	3950.33	5773.59	8212.25	99420.1	10103.1	29282.8	15886.7	5849.15	11559.2	7779.87	3066.38	11685.7	77208.8
RASSF2	5698.32	0.738149	0.230818	3.20257	0.00136208	0.10438	23769.5	1255.99	1830.94	5306.49	3983.51	12608.8	4216.97	6628.6	6026.24	2932.95	2383.82	27602.1	16311.4	3849.19	6609.78	3320.89	448.261	1524.56	1451.64	2813.84	2230.16	2635.88	5768.11	8049.79	3006.82	3675.18	1447.39	2660.69	8211.5	4945.57	2594.71	2526.12	5417.21
LINC01102	43.6742	0.735225	0.23063	3.20261	0.00136191	0.10438	23.2351	28.8638	16.4489	139.409	51.5307	64.2943	76.8469	116.795	53.0349	70.0086	76.2516	116.212	80.0442	22.1133	39.3639	6.87022	26.3683	0	7.34635	20.9939	50.4943	28.7046	41.7374	6.22952	36.8424	13.3798	9.63855	16.743	45.8392	18.2662	53.9665	24.9921	58.3841
ARHGAP23	2033.58	0.719668	0.224718	3.20416	0.00135455	0.10438	11106.4	1053.94	1805.41	2296.68	1392.25	1420.32	2026.84	2236.34	2738.08	919.172	1177.66	5503.73	6503.75	1438.84	1651.61	1510.59	438.259	1814.34	1243.74	2486.47	668.207	866.088	1430.76	543.837	1154	566.815	1518.88	721.407	4061.36	2487.24	620.615	899.715	804.867
RSL1D1	1458.3	-0.633416	0.197809	-3.20458	0.00135262	0.10438	904.715	1888.52	972.189	929.395	904.548	1066.38	954.182	842.457	862.125	1278.27	922.721	1405.83	1103.6	992.152	782.253	939.502	1720.3	806.514	2546.98	888.961	971.173	985.855	717.883	2499.28	1396.45	5764.24	1166.26	1659.02	1056.23	941.469	1758.23	1095.81	5400.53
SF3A1	2495.79	-0.660588	0.206837	-3.19743	0.0013866	0.105797	1670.02	2372.6	1718.06	1630.02	1473.23	1480.07	1597.77	1051.16	1306.14	1877.05	1149.94	2327.63	1958.88	1856.05	2048.6	2239.69	1171.11	2007.95	4709.75	2048.22	1509.78	1598.55	1689.53	4621.06	1719.71	11700	1677.11	2454.68	1986.53	1965.9	2479.22	1331.31	9933.64
FAM201A	18.0548	0.544879	0.194417	3.19346	0.00140576	0.106796	257.038	17.3183	23.2554	0	15.6433	12.9887	0	0	33.301	0	0.770218	42.8745	71.2204	3.68556	10.0504	36.0686	0	2.56443	4.40781	7.21666	0	0	13.356	0	0	0	0	0	19.3007	20.5494	3.23799	0.961234	0
ATP8B4	220.455	0.746112	0.234667	3.18724	0.00143639	0.108034	277.368	339.768	243.898	109.025	207.963	71.4381	147.29	134.027	249.141	157.313	224.904	177.139	228.157	992.889	777.227	751.43	52.7365	78.2152	118.276	187.633	382.073	438.488	130.221	21.1804	70.1194	13.3798	183.936	39.3098	63.2099	216.911	29.1419	140.34	20.8515
SLC31A2	328.225	0.702595	0.220556	3.18647	0.0014402	0.108034	1799.26	262.248	341.457	191.241	230.968	138.33	166.502	155.089	572.283	227.322	167.908	117.341	289.924	953.822	383.589	1120.7	176.395	183.357	199.086	393.636	272.669	358.313	257.102	110.263	146.181	175.153	200	195.821	91.196	280.842	215.866	173.983	283.58
UNC5C	374.268	0.699641	0.21977	3.18398	0.00145265	0.108034	1275.02	148.442	398.745	396.78	376.358	234.447	966.99	394.423	631.485	1107.78	202.567	450.182	496.652	377.401	109.716	537.595	249.135	307.732	71.9943	313.597	383.756	337.527	277.136	32.3935	179.458	249.35	261.847	88.8109	387.945	557.118	238.532	243.192	66.7247
ANGEL1	728.937	0.570136	0.179048	3.18394	0.00145285	0.108034	1190.8	508.003	635.269	1567.46	900.867	960.518	1184.72	1072.22	918.86	779.978	967.394	372.331	504.215	1077.66	1006.71	856.201	597.378	1068.09	328.382	654.748	678.306	648.328	841.426	142.656	645.337	223.199	460.241	765.812	483.001	694.876	511.603	574.818	233.536
NCAPH2	618.735	-0.382865	0.12018	-3.18579	0.00144361	0.108034	546.024	604.491	383.43	552.275	530.03	586.442	617.977	369.532	382.344	537.831	401.284	449.054	693.296	542.514	596.321	666.411	672.845	583.409	855.116	467.771	545.338	602.797	585.993	750.035	1137.36	1202.96	522.088	694.472	626.791	660.627	618.457	561.36	871.591
ANLN	1479.24	0.731303	0.231449	3.16433	0.00155441	0.10915	8036.42	343.067	1477	931.182	1098.71	841.021	441.869	1405.37	2001.76	534.536	545.314	7517.7	4245.49	1059.97	954.784	1963.16	802.868	1018.08	402.58	917.828	1228.69	1544.11	929.909	504.591	888.972	780.283	1136.55	174.71	2148.17	966.585	366.972	1206.35	400.348
LDB3	213.189	0.717921	0.231897	3.16791	0.00153541	0.10915	2018.55	43.7081	185.476	116.174	100.301	58.4494	105.664	111.051	352.743	18.9435	39.2811	1162.12	744.978	213.025	69.515	104.771	36.37	76.933	30.1201	145.645	122.869	196.973	76.7968	35.5083	70.1194	0	27.3092	13.8312	403.385	299.87	17.2693	24.9921	12.5109
FOS	4450.83	0.673521	0.211915	3.1783	0.00148144	0.10915	10161	2349.51	8197.24	4875.75	2979.58	1767.77	6970.65	2462.27	8000.86	2272.4	7870.86	17962.1	4193.18	4769.11	6058.69	3387.88	1692.12	1357.87	1856.42	5362.63	5046.06	4026.57	1868.17	2490.56	1372.68	2596.89	4279.52	3976.11	2777.86	1755.08	4396.11	1063.12	6680.81
PSMD13	700.815	-0.463375	0.146264	-3.16812	0.00153426	0.10915	479.223	883.233	607.476	509.38	580.641	726.72	576.351	365.703	377.411	599.603	516.046	402.794	545.813	672.245	635.685	684.446	1023.82	647.519	1281.94	553.715	414.053	599.828	642.756	1482	610.871	754.132	1290.76	697.384	513.4	649.971	898.003	736.305	1167.68
UBFD1	1230.02	-0.46558	0.147041	-3.16633	0.00154373	0.10915	769.661	1253.51	863.286	1176.04	948.717	1002.73	605.169	974.57	938.594	570.776	1217.71	994.011	1055.07	1215.5	1211.91	1275.28	1567.55	1211.69	1533.92	902.739	829.789	906.67	1090.18	2790.2	1424.97	2989.16	1628.11	939.794	1605.34	1167.51	1281.17	1364.95	1284.45
MRPL18	352.279	-0.493184	0.155792	-3.16534	0.00154901	0.10915	318.03	322.45	357.906	166.219	251.212	279.907	233.743	243.164	254.074	275.916	269.576	363.305	277.318	296.319	339.199	274.809	515.545	203.872	610.482	275.545	198.611	260.321	278.806	842.854	352.974	809.475	404.016	337.045	285.168	336.402	519.158	379.687	492.095
TRIP10	540.581	-0.504588	0.159062	-3.17278	0.00150987	0.10915	284.629	643.251	499.707	339.587	609.167	453.957	569.948	302.519	394.678	343.454	435.943	249.349	477.744	414.994	405.364	462.022	653.751	597.513	773.571	736.755	471.28	619.624	268.789	408.657	349.409	1273.51	658.634	658.802	432.336	509.17	834.323	430.633	1276.11
FAM57A	318.596	-0.558918	0.17631	-3.17117	0.00151824	0.10915	95.8446	211.943	119.113	300.266	229.128	325.368	313.791	400.167	191.172	343.454	327.343	155.702	185.929	259.463	224.458	226.717	394.615	252.597	326.178	182.385	286.134	319.71	240.407	660.952	394.57	936.583	321.285	358.883	208.93	230.61	451.16	475.811	562.99
SARS	1956.3	-0.571849	0.180366	-3.17155	0.0015163	0.10915	1591.6	2502.08	1380.58	1824.83	1083.07	1415.12	1136.69	1187.1	1198.83	1484.18	1429.52	1985.76	1559.92	1360.71	1446.41	1154.2	2924.15	1339.92	3972.91	1711	962.757	1099.68	1534.27	4029.88	1815.97	5076.4	1708.43	2396.44	1567.7	1183.5	2601.19	1384.18	5508.96
BLVRA	296.863	-0.611972	0.193396	-3.16606	0.0015452	0.10915	182.976	315.028	147.473	160.857	176.677	278.609	163.3	181.894	188.705	162.255	245.7	265.145	209.249	318.432	256.284	214.694	283.686	170.535	607.544	118.091	207.027	283.087	297.17	1005.44	247.201	650.134	235.341	305.015	204.588	150.696	424.177	259.533	879.932
RELA	1371.26	-0.618161	0.195574	-3.16294	0.00156186	0.10915	949.733	1947.07	941.56	645.214	947.797	1054.04	1322.41	649.075	995.329	1118.49	840.308	576.549	1050.66	858.735	974.047	1070.04	1778.49	1152.71	3324.96	1000.49	779.295	949.232	596.01	2635.09	715.456	3385.69	1653.81	1560.74	904.239	1055.63	1716.14	1006.41	5096.1
SNHG15	86.2522	-0.636307	0.200405	-3.17395	0.00150379	0.10915	95.8446	109.682	46.5108	16.0857	63.4932	28.5752	54.4332	47.8669	88.8026	44.4761	66.2388	44.0027	68.0691	70.0256	67.0024	76.4312	53.6458	108.988	228.472	36.0833	65.6425	111.849	60.1018	69.1477	116.47	256.648	114.056	109.194	73.8253	67.7371	218.025	135.534	33.3623
ITIH1	8.47118	-0.644679	0.218003	-3.17872	0.00147927	0.10915	4.35657	8.2468	0	5.36189	2.76057	5.1955	0	1.91467	0	1.64726	4.62131	1.12828	0	5.89689	0	1.71755	48.1903	0	15.4273	0	1.68314	4.94907	8.34748	68.5247	1.18847	0	8.83534	5.82367	2.41259	6.08873	1.07933	5.7674	58.3841
UPP1	660.407	-0.69933	0.221723	-3.16191	0.00156738	0.10915	255.586	1161.97	448.659	98.3014	202.442	213.015	214.531	417.399	373.711	447.231	666.239	198.576	363.035	461.432	520.943	809.827	207.309	611.617	1575.06	471.707	508.309	696.829	260.441	1812.17	614.436	2226.51	914.859	819.681	311.224	628.661	428.494	446.974	2406.26
ABI3BP	168.038	-0.713949	0.226046	-3.16796	0.00153515	0.10915	133.602	123.702	116.277	58.9808	62.573	52.6044	35.2215	51.6962	347.81	83.1867	113.222	33.8483	65.548	116.464	187.607	106.488	273.684	169.253	332.055	115.467	393.855	568.154	101.839	270.984	46.3501	198.264	56.2249	232.219	38.6015	45.6654	521.317	217.239	275.239
MREG	389.404	-0.727652	0.231288	-3.16203	0.00156671	0.10915	87.1314	409.866	436.18	164.431	196.001	237.045	195.319	47.8669	173.905	477.706	79.3325	147.804	228.788	354.551	319.099	179.484	207.309	101.295	418.008	444.153	200.294	185.095	125.212	2004.66	103.396	1235.8	698.795	398.193	233.539	103.508	877.496	586.353	1192.7
PMM1	288.571	-0.520753	0.16489	-3.15879	0.00158426	0.10989	270.107	312.554	231.987	153.708	185.879	196.78	172.905	157.003	165.271	205.084	213.35	292.223	333.412	230.716	242.884	260.21	170.03	282.088	560.527	273.577	321.48	257.352	208.687	652.231	369.613	426.328	232.128	167.43	353.686	241.266	273.071	283.564	825.718
MLH3	855.632	0.448318	0.141984	3.15738	0.00159196	0.109989	954.089	610.263	777.638	1554.95	1012.21	987.794	1267.97	1399.63	831.291	964.471	1025.16	1683.39	967.463	740.797	738.701	611.449	930.163	883.447	459.882	801.049	654.742	627.542	1026.74	587.444	835.491	494.443	557.43	880.83	759.484	640.077	757.69	916.056	296.091
ANP32AP1	8.32486	0.736475	0.237012	3.15117	0.0016262	0.111915	5.80876	5.77276	10.7769	8.93649	11.9625	9.74156	25.6156	15.3174	12.3337	27.1798	34.6598	10.1545	8.82377	3.68556	0.83753	9.44655	10.0018	5.12887	0	2.62424	13.4651	5.93889	11.6865	0	9.50772	0	2.40964	0	3.37763	5.32764	3.23799	0.961234	0
EIF5A	3047.81	-0.570278	0.181235	-3.14774	0.00164541	0.112794	2544.24	2291.79	1687.43	1898.11	2006.94	2769.2	2516.73	1907.02	2280.5	2617.5	1894.74	2081.67	2676.12	2338.12	2412.09	3069.27	2960.52	2369.54	3200.07	1286.53	2100.56	3061.5	2287.21	9034.05	2255.71	7147.83	5053.01	1839.55	2603.67	2442.34	2862.39	3590.21	9491.59
CDK2AP2	421.469	-0.687838	0.219186	-3.14539	0.00165868	0.113261	470.51	498.107	188.312	128.685	198.761	363.685	176.107	158.918	304.642	185.317	199.486	374.587	419.129	274.942	281.41	223.282	331.876	205.155	1088.73	329.342	250.788	300.904	145.246	857.805	190.154	1255.26	435.341	328.309	487.344	328.791	295.737	254.727	2377.07
GBP3	526.971	-0.728376	0.233296	-3.14317	0.00167127	0.113679	422.588	745.511	423.702	116.174	133.428	433.175	406.648	179.979	367.544	317.098	191.014	157.959	444.97	410.571	76.2152	114.217	580.102	387.229	1829.24	349.68	678.306	531.53	165.28	934.428	62.9886	117.377	609.638	286.088	249.462	288.453	574.204	985.265	3819.99
TMEM136	336.832	0.503729	0.160389	3.14012	0.00168879	0.114395	771.113	375.23	196.82	316.352	430.649	486.429	339.407	493.986	583.383	275.916	418.228	676.965	353.581	323.592	231.158	232.729	335.513	303.885	299.731	183.041	186.829	142.533	308.857	219.279	285.232	219.55	371.084	313.022	425.099	258.771	402.59	192.247	162.641
EIF3M	693.34	-0.550148	0.175297	-3.13907	0.00169483	0.114395	538.763	843.648	558.129	380.694	493.222	481.882	400.244	610.781	578.45	551.009	515.276	475.004	550.225	527.035	549.419	490.362	1024.73	373.125	1337.04	606.855	440.983	420.671	372.298	1503.81	475.386	1876.21	689.96	800.754	504.714	500.798	856.989	917.017	1634.76
NCAN	4065.27	0.684021	0.226181	3.13697	0.00170703	0.114777	1180.63	530.269	1014.16	3674.68	6777.21	14189.6	1956.39	21969	8491.74	6018.27	34624.4	1747.7	395.179	1507.39	2349.27	28.3397	1316.59	209.001	668.518	906.675	23.564	1.97963	6587.83	1144.36	4709.89	828.328	125.301	399.649	1395.44	569.296	896.924	7440.91	475.413
TAF12	277.477	-0.475874	0.15176	-3.13536	0.00171645	0.114969	174.263	461.821	218.941	262.733	126.986	188.986	204.925	166.577	183.772	222.38	223.363	180.524	246.435	234.401	241.209	261.927	429.166	215.412	675.13	263.736	284.451	235.576	237.068	399.935	237.693	511.472	243.373	393.098	202.658	225.283	361.576	287.409	354.475
EDNRB.AS1	31.4745	0.738137	0.237167	3.13263	0.00173248	0.115602	43.5657	14.8442	20.4194	125.111	61.6528	31.8224	32.0195	97.6484	37.0011	60.9487	148.652	24.8221	18.2778	14.7422	20.1007	4.29389	3.637	17.951	0	10.497	26.9303	24.7454	28.3814	3.11476	35.654	0	16.0643	45.8614	22.6784	12.1775	21.5866	13.4573	0
GNG7	1873.75	0.73667	0.236521	3.12839	0.00175767	0.116033	13858.3	456.873	640.374	1676.49	1406.97	2349.01	1559.35	4805.83	2339.7	643.255	945.058	7085.57	2548.18	1213.29	1583.77	784.064	163.665	416.72	559.792	865.343	410.687	257.352	569.298	611.116	1246.7	2671.69	408.032	940.522	5007.09	1854.02	823.529	297.982	834.059
LACC1	535.945	0.73641	0.237145	3.12917	0.00175298	0.116033	4275.25	279.567	550.756	121.536	149.071	97.4156	256.156	124.454	612.984	213.32	187.933	2570.21	746.869	645.709	1196.83	845.037	17.2758	414.156	179.251	385.763	515.042	525.591	126.882	206.82	91.5118	394.703	247.389	17.471	510.987	705.531	56.1252	301.827	116.768
ANKS6	542.808	0.449895	0.143814	3.1282	0.00175878	0.116033	582.328	654.796	324.441	677.386	665.298	463.698	806.892	930.532	511.848	519.711	798.716	1268.18	773.34	417.205	428.815	419.942	404.617	457.751	484.859	415.286	479.696	342.476	612.705	586.821	503.909	310.775	325.301	623.86	514.847	347.057	430.653	553.671	275.239
PRRG1	474.452	0.715083	0.229031	3.12452	0.00178096	0.117056	2817.25	219.365	530.336	448.612	439.851	207.82	457.879	277.628	912.693	347.572	294.994	1419.37	872.293	361.922	360.975	591.698	253.681	539.813	224.798	456.618	284.451	296.944	257.102	239.214	27.3347	292.53	363.855	155.055	529.805	520.586	321.641	324.897	8.34059
PCDH9.AS4	47.7103	0.702264	0.231002	3.1157	0.00183512	0.117965	42.1135	7.42212	2.26882	37.5333	103.061	31.8224	176.107	204.87	91.2693	177.904	184.082	21.4372	0	64.8658	21.7758	53.2442	26.3683	0	11.0195	8.52878	25.2471	10.888	48.4154	0.622952	68.931	2.43268	15.261	20.3828	0.482518	19.7884	36.6972	59.5965	0
PCDH9.AS3	35.9367	0.694888	0.229333	3.11689	0.00182768	0.117965	33.4004	14.8442	10.2097	51.8316	91.0989	51.955	137.684	112.966	81.4023	155.666	101.669	0	6.93296	43.4896	11.7254	22.3282	13.6388	0	0	5.90454	25.2471	18.8065	41.7374	0.622952	14.2616	0	19.2771	29.1183	0.482518	9.89418	34.5386	45.178	0
FA2H	92.7868	0.669162	0.223439	3.1202	0.00180727	0.117965	707.217	6.59744	301.753	5.36189	35.8875	77.9325	16.0098	7.6587	189.939	4.11815	3.85109	259.503	370.598	273.468	72.0275	123.664	0	6.41108	13.2234	144.333	3.36628	2.96944	90.1528	29.2788	16.6385	13.9879	2.40964	9.46346	74.7903	110.358	84.1878	4.80617	0
TMEM260	317.471	0.459562	0.147477	3.11614	0.00183237	0.117965	487.936	246.579	377.758	462.91	461.016	385.766	336.205	507.389	370.011	278.387	455.199	496.441	145.592	334.649	248.746	418.225	229.131	426.978	119.746	338.527	272.669	274.179	308.857	115.869	253.143	239.619	223.293	307.926	265.868	331.074	255.801	288.37	212.685
RBM26	1297.91	0.441263	0.14148	3.11878	0.00181602	0.117965	1343.28	1288.15	1406.1	2382.47	1452.06	1617.75	2049.25	1943.4	1098.93	2012.95	1855.46	1449.83	947.295	1158	1086.28	1302.77	1142.02	1663.04	957.23	1323.93	1003.15	1084.84	996.689	426.722	1651.97	951.179	742.168	935.427	1283.98	1404.97	1184.03	1097.73	588.011
SCNN1A	12.8778	-0.68183	0.228358	-3.11889	0.00181533	0.117965	8.71314	3.29872	1.70161	0	2.76057	2.59775	6.4039	7.6587	6.16684	0	0.770218	5.64138	8.82377	7.37111	4.18765	16.3168	20.9128	2.56443	4.40781	19.0257	111.087	70.2768	0	6.22952	5.94233	0	5.62249	37.8538	2.41259	3.80545	48.5699	3.84493	0
TMEM164	734.071	0.410106	0.131688	3.11412	0.00184495	0.118164	541.667	525.321	716.947	657.726	1014.97	813.096	1098.27	943.935	677.119	1044.36	1092.17	999.652	634.051	743.008	762.152	1356.87	440.987	803.95	535.549	678.366	742.266	738.402	849.773	761.248	782.01	402.001	537.349	482.636	719.917	683.459	341.069	653.639	450.392
NPM3	85.7316	-0.543532	0.174762	-3.11121	0.00186325	0.118902	79.8705	75.0459	60.1237	92.9395	53.3711	68.8404	67.241	55.5256	43.1679	51.8887	94.7368	65.44	69.3296	79.608	43.5515	56.6793	107.292	84.6263	112.399	43.3	40.3954	56.4194	65.1103	197.476	102.208	198.872	134.94	80.8034	75.2729	53.2764	85.2671	117.271	216.855
UBL3	1788.48	0.515936	0.166218	3.10359	0.00191191	0.121566	3662.43	1053.94	2732.23	1540.65	1703.27	2334.73	1655.41	1880.21	1911.72	2777.28	1605.13	4039.23	2023.79	2501.02	1639.88	1662.59	576.465	930.889	1092.4	2184.68	2114.03	1614.39	998.358	1192.33	1157.56	2264.22	736.546	1853.38	2228.27	1785.52	1463.57	1061.2	1042.57
FAM81B	12.3828	-0.3063	0.229732	-3.09643	0.00195863	0.122362	4.35657	5.77276	1.70161	5.36189	7.36153	3.24719	0	1.91467	18.5005	2.47089	13.8639	0	97.0615	5.15978	1.67506	2.57633	25.459	3.84665	0	8.52878	151.483	55.4296	5.00849	18.0656	8.31926	0	4.81928	18.9269	3.37763	5.32764	10.7933	9.61234	0
THAP7	223.804	-0.415435	0.13411	-3.09703	0.00195472	0.122362	212.02	324.099	242.196	134.047	192.32	180.544	134.482	103.392	161.571	159.784	111.682	239.194	215.552	157.742	201.845	225.858	260.046	174.381	307.812	282.106	255.838	194.993	227.051	365.673	279.289	249.35	153.414	355.244	272.14	203.211	315.165	180.712	312.772
WDR53	95.5551	-0.453425	0.146282	-3.09853	0.00194482	0.122362	91.488	118.754	108.903	69.7046	72.6951	57.7999	48.0293	53.6109	72.7688	98.012	64.6983	60.9269	75.002	89.1905	81.2404	84.1602	167.302	97.4485	97.7065	106.938	201.977	118.778	118.534	120.853	116.47	40.1393	114.056	115.017	57.9022	93.6142	139.234	108.619	91.7465
RNF19A	3511.72	-0.67497	0.218434	-3.09633	0.00195929	0.122362	1293.9	2481.46	1491.75	966.928	3169.14	3064.69	3659.83	1593.01	2984.75	3263.22	2118.1	2878.23	2874.66	2691.19	1731.17	1287.31	15997.4	1588.67	1643.38	1545.68	9354.9	10666.2	1407.38	8282.15	1850.44	1870.12	6394.38	3336.23	2177.61	1911.1	3953.59	2604.94	3753.26
MGST1	698.118	-0.722022	0.234754	-3.09873	0.00194355	0.122362	355.787	357.911	237.659	80.4284	364.396	157.813	268.964	84.2457	1066.86	208.379	124.775	182.781	485.307	768.07	690.962	1019.37	2455.89	647.519	442.985	541.249	2534.81	2829.88	442.416	2775.25	149.747	394.703	629.719	620.221	296.749	209.3	446.843	933.358	233.536
GAS2L2	17.5358	-0.130072	0.227144	3.09412	0.00197399	0.122842	13.0697	1.64936	7.94087	12.5111	77.2961	6.49437	147.29	0	41.9345	0	6.16174	16.9241	6.30269	115.726	2.51259	4.29389	7.27401	6.41108	0	17.7136	247.422	16.8268	8.34748	0.622952	0	11.5552	12.0482	274.44	5.79022	3.80545	10.7933	0.961234	0
NIPAL3	1195.98	0.723585	0.234662	3.09116	0.00199375	0.122893	5903.16	740.563	2053.28	1036.63	778.482	1111.84	483.495	668.222	1935.16	466.999	380.488	5575.94	3530.14	1094.61	693.474	930.915	296.416	342.352	616.359	1495.82	952.659	879.945	315.535	263.509	49.9155	886.105	515.663	259.153	2593.54	1314.4	685.375	308.556	308.602
CCL3	173.015	0.714981	0.235721	3.07759	0.00208684	0.122893	1311.33	70.9225	62.3925	71.4919	59.8124	40.9146	288.176	76.587	603.117	75.774	31.5789	33.8483	351.69	209.34	787.278	170.897	26.3683	96.1663	105.053	59.0454	117.82	150.452	90.1528	3.11476	8.31926	24.935	119.679	26.2065	15.9231	223	6.47599	41.3331	350.305
RCAN3	169.063	0.692154	0.224722	3.07964	0.00207249	0.122893	315.125	236.683	407.82	441.463	103.061	114.95	83.2508	124.454	166.505	51.8887	169.448	350.894	301.269	487.968	95.4784	237.881	8.18326	107.706	208.636	282.762	134.651	76.2157	35.0594	51.705	16.6385	142.312	93.9759	104.098	92.6435	134.713	199.676	126.883	75.0653
SLC14A1	140.037	0.683811	0.228248	3.08496	0.00203578	0.122893	17.4263	38.76	24.957	57.1935	767.439	103.91	54.4332	53.6109	1346.84	14.8254	33.8896	198.576	384.464	10.3196	67.8399	443.988	11.8203	19.2333	39.6703	62.9818	126.236	61.3685	40.0679	8.09838	14.2616	3.64902	4.01606	32.7581	251.875	273.993	7.55532	45.178	0
CGN	107.629	0.666121	0.216268	3.07774	0.0020858	0.122893	135.054	170.709	148.04	305.628	75.4557	136.382	124.876	97.6484	69.0687	133.428	119.384	257.247	247.696	122.36	86.2655	63.5495	47.281	20.5155	129.296	126.62	63.9594	51.4704	60.1018	24.2951	168.762	19.4615	25.7028	147.776	70.4477	107.314	139.234	44.2168	12.5109
FAM178A	1303.2	0.404089	0.131173	3.0805	0.00206656	0.122893	2217.5	919.518	1455.45	1985.69	1614.94	1143.66	1562.55	2163.58	1382.61	1298.04	1511.94	1699.18	1236.59	1436.63	1258.81	1248.66	834.692	1600.21	620.767	1078.56	1524.93	1350.11	931.579	769.346	1165.88	854.48	1032.93	1273.93	1157.56	1169.04	1764.71	1128.49	613.033
ABCD3	1136.31	0.383644	0.124544	3.08038	0.00206735	0.122893	1199.51	909.622	841.165	2117.95	1124.47	1771.02	1456.89	1673.43	1119.9	1736.21	1232.35	1788.32	796.03	1035.64	1163.33	910.304	894.703	941.147	877.155	724.29	1129.39	978.927	674.476	855.936	810.533	1357.44	1050.6	1102.86	1166.25	957.452	850.513	1299.59	950.827
PLCD4	206.596	-0.475549	0.154453	-3.07938	0.00207431	0.122893	104.558	206.17	86.2151	216.263	254.893	203.274	192.117	145.515	171.438	191.906	160.976	91.3903	134.247	187.226	164.156	165.744	390.978	214.13	245.368	120.715	353.46	294.965	233.729	111.508	319.697	152.043	297.189	305.015	179.014	156.785	321.641	195.13	250.218
RNPS1	1736.39	-0.486806	0.157923	-3.08301	0.00204918	0.122893	1331.66	1742.55	1441.27	1469.16	1236.74	1250.82	1469.7	1233.05	1114.97	1174.5	1153.02	2204.65	1537.86	1054.07	1466.51	1460.78	1796.68	1120.66	2421.36	1722.81	1090.68	1069	1328.92	3078.63	2100.02	4221.31	1603.21	1889.05	2219.1	1526.75	1661.09	1468.77	4641.54
LRRC59	1548.45	-0.548269	0.177668	-3.08678	0.0020234	0.122893	1167.56	1795.33	1276.21	1004.46	1291.03	994.938	1104.67	875.006	968.195	1032.01	1062.13	951.136	1043.1	1144	1216.93	2142.65	1570.28	1623.29	2931.2	1196	722.068	980.906	968.307	3937.68	1199.16	3464.14	2349.4	1525.8	1061.06	1290.05	1466.81	1627.37	4116.08
NXT1	161.062	-0.647721	0.210247	-3.08403	0.00204217	0.122893	69.7052	219.365	165.624	141.197	79.1364	114.301	108.866	141.686	114.703	93.0703	105.52	42.8745	109.667	98.0358	89.6157	98.7594	283.686	105.142	328.382	238.806	50.4943	70.2768	50.0849	223.017	84.381	557.084	144.578	357.428	85.8883	104.269	341.069	135.534	362.816
SF3A2	1052.32	-0.648295	0.210678	-3.08136	0.0020606	0.122893	591.042	990.441	565.503	893.649	767.439	1175.48	621.179	859.689	503.214	627.607	848.01	520.135	720.398	801.977	606.371	599.427	1509.36	685.986	1437.68	501.23	637.911	431.559	1220.4	1352.43	780.822	5131.14	506.024	1543.27	483.001	674.326	1501.35	626.724	4011.82
WTAP	2123.05	-0.650714	0.211023	-3.08807	0.00201464	0.122893	1225.65	1437.42	1433.33	672.024	1781.49	1108.59	3816.73	1493.45	1163.07	1794.69	1221.57	1071.86	1297.09	1332.7	1262.99	1430.72	2765.03	1259.14	2087.83	1396.75	1455.92	2129.09	811.375	7796.87	1440.42	1929.73	4154.22	1720.89	1143.57	1235.25	3676.2	1764.83	9750.15
TNIP1	1823.88	-0.693512	0.226011	-3.07873	0.00207884	0.122893	1192.25	2199.42	949.501	688.11	742.594	988.444	1034.23	679.71	763.455	1324.4	1172.27	1206.13	1914.76	919.178	1063.66	1803.43	1079.28	1111.68	5010.21	1152.04	690.088	874.996	657.781	7907.13	1113.59	4256.59	2290.76	624.588	1423.91	1653.85	936.859	979.497	9783.51
SYNPO	8040.21	-0.709844	0.2358	-3.08237	0.0020536	0.122893	4570.04	13537.1	1674.39	377.12	1128.15	2869.86	3067.47	1227.31	2654.21	2582.91	1962.52	11090.9	6005.21	2902.74	3238.73	3028.05	1301.14	3836.39	12143.5	1894.7	2583.62	3222.84	985.002	19289.1	2054.86	55995.5	12458.6	569.263	9793.67	6447.96	898.003	3165.34	66770.6
DDR2	1486.42	-0.71477	0.233108	-3.08533	0.00203325	0.122893	744.974	2016.34	406.119	109.025	735.233	319.523	1187.92	440.375	505.681	1357.34	655.456	898.107	2463.09	591.9	792.303	924.903	921.071	2209.26	2056.24	904.707	1289.29	2110.28	634.408	6088.74	583.536	5592.13	1880.32	436.775	559.239	698.681	423.098	1180.4	7335.55
ADCK1	117.476	0.476757	0.155018	3.07585	0.00209904	0.123198	212.02	80.8187	154.847	191.241	137.108	105.858	147.29	135.942	141.837	188.611	129.397	68.8248	141.811	132.68	150.755	122.805	76.3771	120.528	65.3826	145.645	74.0583	72.2565	123.543	60.4264	173.516	53.519	73.8956	120.841	82.9932	117.969	45.3319	132.65	95.9168
RAB40B	317.746	0.723402	0.237008	3.06742	0.00215917	0.123933	2461.46	175.657	351.667	137.622	172.076	75.9842	150.492	139.771	599.417	54.3596	83.1836	1397.93	734.264	240.298	351.762	357.251	50.0088	106.424	166.028	431.031	102.672	80.175	210.356	62.9182	149.747	88.7929	100.402	52.413	716.54	457.416	75.5532	89.3947	62.5544
PCDHGA7	300.357	0.722105	0.236336	3.06716	0.00216101	0.123933	100.201	111.332	228.016	963.353	196.001	309.782	323.397	1750.01	166.505	298.978	1672.14	75.5945	189.081	244.721	127.304	225	300.053	264.137	136.642	273.577	112.771	154.411	353.933	18.6886	278.101	13.9879	148.594	206.012	125.937	215.389	52.8872	258.572	16.6812
EVI2A	306.623	0.672341	0.219083	3.06841	0.00215204	0.123933	961.35	333.995	442.987	239.498	254.893	188.986	208.127	258.481	434.146	243.795	248.01	849.591	606.319	589.689	261.309	444.847	144.571	366.714	213.779	275.545	429.201	407.804	220.373	45.4755	172.327	43.1801	228.112	261.337	281.791	218.433	97.1398	138.418	8.34059
PCMTD2	1272.22	0.51227	0.166877	3.06935	0.00214522	0.123933	763.852	992.915	2115.11	3158.15	1390.41	2467.86	1024.62	2311.01	1176.63	1295.57	2227.47	1067.35	923.975	1673.98	1253.78	836.449	788.32	1042.44	676.599	1338.36	979.589	840.353	1223.74	555.05	1036.34	765.079	804.016	1587.68	1238.14	1204.81	1227.2	1454.35	542.138
XPOT	2596.15	-0.506885	0.16512	-3.07031	0.00213834	0.123933	2165.22	3437.27	1553.57	2548.69	1621.38	2739.98	1773.88	2014.24	1822.92	2120.03	1551.99	2465.28	1832.82	1718.21	1820.79	1764.79	3637.91	2346.46	3392.55	2219.45	1837.99	1936.08	1722.92	5630.24	1711.39	6269.02	2169.48	3906.22	2197.39	1593.72	3624.39	2521.32	6005.22
NR1D1	602.956	-0.66925	0.218509	-3.06874	0.00214962	0.123933	123.436	813.959	631.299	193.028	304.583	339.006	224.137	446.119	712.887	313.803	264.955	821.385	267.864	396.566	366	247.328	701.032	235.928	1540.53	841.725	486.428	534.5	212.026	613.608	178.27	1493.67	817.67	883.014	678.421	441.433	1921.21	171.1	1680.63
TNFAIP2	2139.26	-0.717155	0.237163	-3.07028	0.00213856	0.123933	1282.28	1655.13	414.059	107.238	1650.82	543.579	3269.19	354.215	947.227	992.475	338.126	312.532	998.977	958.982	1587.96	2516.22	1209.3	1573.28	4678.16	871.904	2351.35	2180.56	367.289	12301.4	544.317	493.835	2554.22	917.228	734.393	930.053	923.907	1056.4	18979
SLN	89.3383	-0.607268	0.215496	-3.06363	0.00218668	0.124676	2.90438	217.716	5.67205	3.5746	12.8827	12.9887	0	1.91467	4.93348	23.8853	4.62131	0	9.45404	64.8658	67.8399	44.6564	127.295	0	111.665	101.689	265.936	564.194	3.33899	28.6558	15.45	122.242	69.8795	0	50.6644	6.84982	224.501	23.0696	754.823
FBLN7	221.856	-0.714847	0.235081	-3.06343	0.00218817	0.124676	21.7829	178.956	98.1264	116.174	365.316	72.0875	80.0488	166.577	20.9673	130.957	237.997	64.3117	18.2778	257.989	112.229	109.923	712.853	92.3196	263.734	44.6121	599.199	601.807	95.1613	265.378	28.5232	319.29	811.245	264.249	64.6575	66.2149	615.219	262.417	162.641
CRTAC1	63.7172	-0.705851	0.235898	-3.06216	0.00219744	0.124799	29.0438	5.77276	68.0646	42.8951	12.8827	29.2247	6.4039	17.2321	35.7677	14.0017	30.0385	94.7751	20.1686	25.7989	35.1762	23.187	6.36475	2.56443	78.606	46.5803	10.0989	8.90833	73.4578	130.82	21.3924	7.29805	459.438	9.46346	50.1819	36.5324	84.1878	56.7128	529.627
RNF13	1121.75	0.438346	0.143227	3.06037	0.00221066	0.125145	2827.42	922.817	1182.05	772.113	1079.38	1281.34	899.749	1028.18	1417.14	1060.84	807.189	1285.11	1193.1	1965.14	1726.15	1606.77	891.066	912.938	872.747	1058.22	1312.85	1297.65	791.341	799.871	531.244	1231.55	987.952	883.014	607.008	963.541	1031.84	710.352	1080.11
IL6	269.341	-0.637163	0.222188	-3.05792	0.0022288	0.125766	246.872	114.631	133.293	0	17.4836	4.54606	153.694	1.91467	61.6684	55.1832	77.792	28.2069	69.9599	44.9638	79.5653	516.984	11.8203	76.933	891.847	287.354	249.105	98.9814	11.6865	309.607	29.7116	113.728	2457.83	18.199	18.3357	106.553	10.7933	82.6661	2506.35
EXOSC4	164.776	-0.415127	0.135827	-3.05523	0.00224885	0.126372	127.793	211.118	150.309	128.685	108.583	115.6	92.8566	112.966	148.004	112.014	120.924	121.854	194.753	127.52	149.08	185.496	174.576	132.068	291.65	148.926	111.087	96.012	178.636	320.197	211.547	237.795	200	227.123	201.693	162.873	171.614	143.224	221.026
HSPD1	2201.13	-0.416364	0.136314	-3.05456	0.00225393	0.126372	1784.74	2747.83	2027.76	1581.76	1500.83	1694.38	1492.11	1449.41	1502.24	2026.13	1494.99	2949.31	1781.14	1567.84	1963.17	1961.45	2458.61	1459.16	3499.8	1310.15	2642.53	2981.32	1480.84	3795.65	2027.52	3798.03	2453.01	2491.07	1975.91	1761.16	2963.84	2402.12	3611.47
HSPA2	494.168	0.697247	0.22882	3.04941	0.00229288	0.128145	2615.4	150.916	522.396	327.075	376.358	453.307	307.387	800.334	1677.38	144.959	407.445	1078.63	1207.6	318.432	327.474	203.53	633.748	126.939	151.335	506.478	360.192	302.883	121.873	168.82	156.877	235.362	177.51	185.629	374.434	480.248	999.46	240.308	166.812
PRKAR2A	550.259	-0.382752	0.125689	-3.04505	0.00232639	0.128788	392.092	347.19	591.595	423.59	426.049	677.363	358.619	448.034	382.344	518.064	463.671	349.765	488.459	547.674	526.806	564.217	849.24	627.004	382.01	426.439	1014.93	758.198	692.841	966.822	399.324	726.764	578.313	512.483	466.113	535.808	511.603	617.112	588.011
GPN1	462.972	-0.508329	0.16692	-3.04569	0.00232146	0.128788	284.629	416.464	293.245	319.926	342.311	330.564	425.86	291.031	336.71	504.886	371.245	319.302	347.909	451.849	401.177	428.53	457.353	346.199	448.862	289.322	422.469	515.693	218.704	1478.27	445.674	912.256	812.851	426.584	319.91	311.286	550.459	689.205	767.334
FGF11	612.578	-0.713108	0.236928	-3.04571	0.00232134	0.128788	194.594	498.107	51.0484	64.3427	162.874	677.363	473.889	225.932	559.949	865.636	469.833	344.124	243.284	218.185	221.945	91.0304	658.297	83.3441	541.426	97.0969	513.358	505.795	305.518	3110.4	363.67	2607.23	151.004	301.375	358.511	203.972	565.569	453.702	4032.67
DVL3	2580.9	-0.450725	0.148343	-3.03866	0.00237634	0.130741	1980.79	2612.59	2200.19	1753.34	1833.94	2378.89	2289.4	1993.18	1575.01	2353.94	2486.26	1836.83	2209.09	1966.61	2216.1	2246.56	3120.55	2627.26	3154.52	2168.93	1462.65	1634.18	2769.69	6660.61	2548.07	4919.49	2943.77	2379.7	2198.35	2097.57	2428.49	2347.33	5775.86
LRRC42	240.221	-0.501273	0.164984	-3.03863	0.00237656	0.130741	126.341	376.054	133.293	221.625	151.832	218.86	198.521	134.027	148.004	207.555	145.571	151.189	219.964	187.963	205.195	226.717	372.793	239.775	490.002	207.315	196.928	198.953	185.314	413.64	155.689	533.366	266.667	271.528	160.679	143.846	275.229	262.417	500.435
LINC00870	9.68149	0.711288	0.236165	3.03433	0.00241068	0.132203	53.7311	11.5455	6.80646	0	5.52115	6.49437	22.4137	13.4027	24.6674	7.41268	3.08087	11.2828	12.6054	33.9071	2.51259	22.3282	0	2.56443	0	9.8409	8.41571	9.89814	5.00849	5.60657	0	0	4.01606	1.45592	4.82518	9.13309	7.55532	13.4573	0
KAL1	707.285	0.683684	0.225595	3.03212	0.00242839	0.132347	226.542	138.546	921.141	806.071	1118.03	1461.88	893.345	1202.42	821.424	1657.97	1631.32	346.381	359.884	1575.94	1203.53	1041.7	1134.74	183.357	78.606	762.342	333.262	484.019	1153.62	711.411	853.318	144.745	255.422	194.365	230.161	299.109	106.854	508.493	500.435
ZNHIT1	747.053	-0.606099	0.200022	-3.03242	0.00242601	0.132347	644.773	675.413	466.242	346.736	411.325	543.579	374.628	382.935	546.382	541.949	395.122	594.601	980.069	605.168	566.17	608.873	478.266	332.094	1466.33	558.307	499.893	393.946	509.196	2850.01	661.975	1531.37	722.891	465.165	791.813	583.757	692.93	828.583	2602.26
GGN	84.002	-0.537056	0.177068	-3.03108	0.00243677	0.132393	100.201	115.455	43.6748	66.13	85.5778	56.501	35.2215	59.3549	45.6346	70.8322	63.9281	56.4138	53.5729	82.5565	37.6888	69.561	100.018	89.7552	103.584	42.6439	43.7617	65.3278	51.7544	223.64	115.281	168.463	122.892	168.158	69.0001	68.4982	118.726	86.511	91.7465
AMER2	728.435	0.708296	0.236279	3.03013	0.00244452	0.132404	2332.22	147.618	1791.23	888.287	1262.5	581.896	358.619	1127.74	1990.66	116.956	233.376	3390.47	2217.92	437.107	628.147	194.942	102.745	69.2397	131.5	1388.22	43.7617	24.7454	378.976	117.738	343.466	180.019	21.6867	135.4	1626.57	1278.63	250.405	141.301	104.257
KCNMB2	62.1256	0.708503	0.234901	3.02205	0.00251071	0.132597	21.7829	33.8119	39.7043	234.136	105.822	100.663	41.6254	193.382	70.302	106.248	240.308	32.72	34.6648	97.2987	42.714	23.187	13.6388	19.2333	14.6927	42.6439	31.9797	21.7759	145.246	12.459	21.3924	3.64902	31.3253	96.0905	59.8323	41.86	52.8872	23.0696	0
SECISBP2L	3551.46	0.633819	0.209734	3.02174	0.00251324	0.132597	13077	2304.16	2442.95	1606.78	2997.98	3782.32	2705.65	3050.08	5135.75	2421.47	2212.84	16470.6	7914.29	2601.27	2653.29	2627	1420.25	1782.28	1795.45	2725.27	3103.71	2818.99	2020.09	1949.84	2735.85	4603.85	1770.28	1529.44	4938.58	3673.02	2236.37	1806.16	2285.32
EGFR.AS1	512.099	0.625853	0.21798	3.02727	0.00246775	0.132597	10.1653	794.167	11.9113	3588.89	2353.85	2182.76	512.312	863.518	38.2344	1210.74	985.109	0	69.9599	981.095	51.0893	34.3511	85.4696	119.246	729.493	8.52878	100.989	115.808	305.518	6.85247	8.31926	7.29805	14.4578	1321.97	19.3007	57.0818	125.202	123.038	62.5544
SNX30	1100.64	0.538925	0.178438	3.01974	0.00252995	0.132597	2698.17	895.603	707.304	781.049	1360.96	736.462	762.065	1704.06	1397.41	718.206	842.619	3273.13	1876.94	1010.58	1366.01	1529.48	459.172	752.661	898.459	858.783	701.87	801.75	1302.21	964.33	830.737	920.162	796.787	642.059	1671.93	1223.07	525.634	740.15	571.33
METTL18	77.05	-0.413768	0.136974	-3.01934	0.00253328	0.132597	62.4442	74.2212	103.798	85.7903	49.6903	50.0067	54.4332	51.6962	61.6684	56.8305	75.4814	38.3614	62.3967	66.34	76.2152	63.5495	93.6528	92.3196	119.746	112.186	70.692	99.9713	96.8307	136.427	48.7271	55.3435	57.0281	100.458	60.7973	115.686	86.3465	75.9375	87.5762
TSTA3	299.096	-0.463651	0.153114	-3.02831	0.00245925	0.132597	223.637	310.08	338.054	216.263	214.405	221.458	176.107	248.908	231.873	218.262	268.806	177.139	327.74	253.566	213.57	249.045	197.307	394.923	406.988	285.386	191.878	243.494	280.475	824.166	231.751	396.527	305.221	306.47	339.693	330.313	228.818	292.215	725.631
CCT4	1371.67	-0.49768	0.164768	-3.02097	0.00251969	0.132597	1338.92	1084.45	1239.34	714.919	1060.06	1067.67	1245.56	978.399	992.862	1329.34	1125.29	1018.83	820.611	1141.79	941.383	1392.94	1568.46	1154	1342.91	955.223	934.144	1168.97	789.671	2807.65	1181.33	4468.23	1815.26	1368.56	1139.23	1020.62	1586.62	1561.04	2910.86
HAX1	508.054	-0.538171	0.178468	-3.01636	0.00255833	0.132597	304.96	578.101	404.984	443.25	235.569	429.927	294.58	271.884	390.978	447.231	267.266	379.101	496.652	443.741	503.355	386.45	631.929	291.063	1016.74	533.377	346.727	357.323	449.094	1423.45	307.812	943.881	455.422	524.13	429.924	396.528	414.463	472.927	1492.97
MYLK.AS1	26.6708	-0.55876	0.185333	-3.0151	0.00256898	0.132597	11.6175	19.7923	19.8522	37.5333	24.8452	23.3797	22.4137	21.0614	28.3675	12.3545	24.647	20.309	17.6475	16.2164	15.9131	12.0229	40.007	43.5954	23.5083	24.2742	38.7123	32.6639	60.1018	11.8361	41.5963	18.8533	16.8675	51.685	23.1609	28.9214	55.0459	41.3331	0
ARF1	3801.72	-0.574052	0.19034	-3.01737	0.0025498	0.132597	3822.17	4641.3	3293.19	2194.8	2186.37	2048.33	2279.79	1841.92	2724.51	2461.83	2308.34	1818.78	3150.09	2741.32	3509.25	4599.61	4286.21	2852.93	7999.45	3511.23	1701.66	2610.14	2539.3	10469.3	2246.2	9036.2	4256.22	3406.12	3217.43	2953.03	4210.47	2862.55	11676.8
SIAH2	362.726	-0.595133	0.196792	-3.0261	0.00247727	0.132597	454.536	542.64	256.377	150.133	213.484	278.609	252.954	189.553	224.473	274.269	230.295	204.218	240.763	241.035	242.046	267.08	584.648	187.204	877.155	373.298	188.512	258.342	165.28	847.215	167.574	724.939	351.807	557.616	273.588	203.972	599.029	292.215	1055.08
CA9	271.98	-0.617954	0.219321	-3.02499	0.00248639	0.132597	113.271	582.224	20.4194	1.7873	27.6057	142.876	19.2117	1.91467	41.9345	118.603	95.507	15.7959	0	81.0822	17.5881	293.702	736.493	17.951	686.15	170.576	8.41571	35.6333	15.0255	1880.69	53.4809	605.13	367.068	88.083	13.028	17.5051	347.545	40.3718	2318.68
GCH1	79.8118	-0.629443	0.208842	-3.0184	0.00254114	0.132597	68.253	83.2927	115.143	21.4476	55.2115	32.4719	32.0195	55.5256	88.8026	47.7706	63.9281	29.3352	43.4886	25.0618	75.3777	54.103	70.9216	207.719	197.617	116.779	106.038	68.2972	60.1018	82.8527	45.1617	24.3268	94.7791	64.0603	45.8392	61.6483	56.1252	131.689	308.602
RPLP0	6437.64	-0.643935	0.213854	-3.01568	0.00256407	0.132597	5206.1	7479.02	3729.37	3100.96	3868.48	3668.02	4309.83	3141.98	3771.64	5296.77	3918.87	4552.59	5937.14	4296.62	4471.57	4452.76	2945.97	3610.72	11332.5	4119.4	2662.73	3871.16	2479.2	13069.5	4890.53	29334.5	6807.23	5581.99	4311.78	4425.74	6575.28	5879.87	29342.2
ADM2	38.2947	-0.683529	0.2263	-3.02123	0.00251748	0.132597	33.4004	45.3574	41.9732	12.5111	15.6433	51.955	9.60586	13.4027	8.63358	24.7089	45.4429	5.64138	22.0594	25.7989	15.9131	17.1755	70.0123	106.424	64.6479	141.709	62.2763	59.3889	10.017	14.9509	28.5232	29.8004	29.7189	84.4432	17.3707	12.1775	15.1106	52.8679	75.0653
IL1A	98.181	-0.691182	0.235	-3.01872	0.00253849	0.132597	78.4183	117.105	16.4489	16.0857	57.972	42.8629	19.2117	61.2696	20.9673	33.7689	24.647	20.309	32.774	58.2318	53.6019	92.748	99.1083	41.0309	656.029	2.62424	90.8897	58.3991	43.4069	38.623	13.0731	37.7066	266.667	34.942	0.482518	71.5425	59.3632	28.837	950.827
ARAP2	2051.28	0.626236	0.208223	3.00729	0.00263588	0.134041	3316.8	1472.05	1385.11	2325.27	2998.9	1875.57	3349.24	2967.75	3537.3	1560.78	1469.58	9181.91	3090.21	1313.53	1844.24	867.365	1353.87	448.776	1108.56	1653.27	2374.91	1393.66	1539.27	1727.45	217.489	1684.63	681.124	1461.01	2883.05	1880.66	1143.01	1621.6	1964.21
DICER1	3210.09	0.47286	0.157268	3.0065	0.00264278	0.134041	10275.7	2481.46	2795.75	3799.79	3245.51	3484.23	3679.04	3770	3449.73	2386.06	2701.93	4599.98	3855.36	4074.01	2953.97	3677.28	4845.4	2914.48	1563.3	2618.34	2597.09	3170.38	3051.84	2118.04	3180.33	1629.9	2044.98	2438.66	2547.21	2921.83	3409.61	2430	1221.9
KDM6B	1607.67	-0.424071	0.140998	-3.00785	0.00263105	0.134041	1267.76	1495.97	837.194	1644.31	1269.86	1519.68	1729.05	993.716	1677.38	1276.63	1450.32	1069.61	1881.98	981.095	1011.74	1356.87	1845.78	1957.95	2336.14	1003.12	1531.66	1075.93	1654.47	1662.66	2577.78	1233.37	3351	2486.71	1171.07	1840.32	2343.23	1216.92	2302
POP7	219.899	-0.504586	0.167745	-3.00866	0.00262399	0.134041	187.333	188.852	186.043	107.238	133.428	237.694	176.107	222.102	175.138	144.959	129.397	165.856	133.617	197.546	198.495	201.813	204.581	121.811	459.147	141.709	94.256	156.391	168.619	435.444	291.174	417.813	177.51	299.191	240.294	174.29	273.071	302.789	512.946
PHF1	73.3428	-0.603269	0.200608	-3.01062	0.00260719	0.134041	56.6354	127.001	52.75	73.2792	45.0894	44.1617	54.4332	34.4641	33.301	52.7124	30.0385	47.3876	49.161	32.4329	67.8399	48.0915	127.295	51.2887	40.405	70.1984	52.1774	61.3685	45.0764	109.64	64.1771	268.811	61.8474	89.5389	54.0421	45.6654	126.282	57.674	246.047
ZAN	8.92316	-0.611828	0.217301	-3.00712	0.00263736	0.134041	0	2.47404	10.7769	10.7238	0.920191	1.94831	3.20195	1.91467	1.23337	4.94178	10.0128	0	0	0	0.83753	0.858777	21.822	0	76.4021	1.96818	18.5146	10.888	3.33899	6.22952	0	0	2.40964	40.7657	3.37763	4.56654	48.5699	5.7674	0
GNB2	3084.83	-0.624594	0.208239	-3.00279	0.00267518	0.135293	2025.81	2627.43	2325.54	1276.13	1838.54	1924.93	2363.04	1681.08	2550.61	2568.9	1769.96	1622.46	2944.62	1958.5	2597.18	2906.1	1720.3	1923.33	4217.54	2476.63	1307.8	1677.74	1861.49	11614.9	2277.1	9703.36	2381.53	2475.79	3040.83	2424.84	1751.75	3427.76	12535.9
TTLL7	1143.04	0.675549	0.225195	3.00093	0.00269154	0.135341	3485.26	211.943	953.471	1790.87	814.369	1024.16	957.384	744.809	1938.86	777.507	627.728	6634.26	2277.16	900.75	983.26	686.163	890.156	430.825	166.028	1150.07	1227.01	997.733	497.51	484.034	869.956	1073.42	653.012	328.309	1751.06	1146.96	522.396	415.253	308.602
BNIP1	114.824	-0.552441	0.184107	-3.00172	0.0026846	0.135341	133.602	134.423	62.9597	110.812	76.3759	74.0359	92.8566	76.587	61.6684	82.3631	83.1836	42.8745	71.8507	106.881	97.991	94.4655	143.662	91.0374	176.313	76.103	63.9594	45.5315	118.534	253.542	93.8887	358.821	96.3855	152.143	73.3428	104.269	177.01	123.999	237.707
AATK	1028.27	0.705836	0.237123	2.99785	0.00271894	0.135939	7183.99	446.152	1682.33	527.253	500.584	437.071	403.446	440.375	2645.58	262.738	355.071	3561.97	2640.83	1335.65	851.768	1162.78	40.007	347.481	430.496	1546.99	111.087	180.146	774.646	69.7707	603.74	235.97	431.325	222.027	2042.5	1618.84	445.764	352.773	41.7029
RELB	301.096	-0.60152	0.200785	-2.99804	0.00271723	0.135939	177.167	334.82	301.186	103.663	160.113	188.986	316.993	89.9897	178.838	175.433	107.06	137.65	404.633	156.268	212.733	458.587	210.037	335.941	701.577	320.813	247.422	275.168	95.1613	673.411	172.327	559.517	583.936	302.103	198.798	264.86	396.114	269.145	825.718
TMPRSS2	13.5509	-0.586228	0.213128	-2.99587	0.00273664	0.136435	0	14.8442	4.53764	3.5746	1.84038	6.49437	6.4039	3.82935	2.46674	3.29452	3.08087	0	0	6.634	7.53777	6.01144	22.7313	0	8.08099	2.62424	0	1.97963	3.33899	54.1968	0	117.985	6.4257	5.82367	0	3.80545	16.19	0	133.449
CHRDL2	75.1273	-0.625636	0.222152	-2.9948	0.00274625	0.136527	4.35657	129.475	6.23925	5.36189	8.28172	16.2359	38.4234	5.74402	27.1341	93.8939	40.8216	18.0524	0	23.5876	14.238	24.9045	30.0053	14.1044	208.636	3.2803	3.36628	6.9287	6.67798	512.067	10.6962	154.475	241.767	37.1259	0.482518	12.9385	30.2213	11.5348	738.142
H1FX	769.621	-0.478324	0.15978	-2.99387	0.00275461	0.136555	711.573	652.322	1034.01	545.126	589.843	998.185	646.794	430.802	499.514	551.832	470.603	595.729	671.867	522.612	522.618	489.503	1420.25	514.169	927.845	787.928	326.53	455.315	929.909	1501.31	1081.5	525.459	1094.78	1444.27	763.827	693.354	1137.61	621.918	1238.58
CLDN10	62.7915	0.703338	0.236163	2.99002	0.00278957	0.137899	13.0697	11.5455	49.914	142.984	53.3711	75.9842	211.329	114.88	199.806	122.721	27.7279	317.045	50.4215	6.634	31.8261	18.8931	47.281	20.5155	10.2849	10.497	55.5437	67.3074	23.3729	11.2131	15.45	18.8533	54.6185	12.3753	108.084	64.6927	52.8872	13.4573	37.5326
WEE1	819.271	-0.674879	0.22652	-2.9887	0.00280166	0.138107	101.653	828.804	509.917	262.733	446.293	593.586	592.361	836.713	170.205	987.533	882.67	148.932	506.106	626.545	522.618	455.152	1697.57	505.193	637.664	562.243	792.76	607.746	375.637	990.494	650.09	6008.12	1145.38	832.784	261.525	368.368	1127.9	1454.35	546.308
S100B	2930.12	0.704228	0.236967	2.98628	0.00282392	0.138427	11133.9	1161.97	674.974	886.5	2241.59	3608.27	1165.51	2284.21	9875.58	1200.85	1283.95	12843.2	12445.3	2646.23	2739.56	2185.59	270.957	398.769	1530.98	658.684	930.778	320.7	2005.06	5959.16	2941.45	738.927	787.148	593.286	6155.97	2502.47	412.304	1196.74	913.294
RFC2	432.418	-0.506436	0.169594	-2.987	0.0028173	0.138427	328.195	334.82	188.312	396.78	368.997	435.772	371.426	384.85	164.038	429.112	351.99	284.325	272.907	382.561	384.426	391.602	524.638	279.523	548.773	185.009	409.004	437.498	360.611	1102	574.029	901.309	367.871	385.818	349.343	327.269	379.924	628.647	1038.4
KCNJ10	1144.58	0.701468	0.237135	2.97469	0.00293281	0.138873	2795.47	244.93	579.683	1494.18	1360.04	1442.4	1639.4	1658.11	3767.94	591.367	837.227	6245	2157.41	514.504	1281.42	255.057	555.552	185.921	279.896	479.58	772.562	200.932	2168.67	582.46	133.108	180.019	31.3253	159.423	3143.61	952.886	181.328	787.25	112.598
GPIHBP1	68.8324	0.685636	0.233455	2.98131	0.00287014	0.138873	521.336	4.1234	83.9463	17.873	54.2913	21.4314	48.0293	42.1228	188.705	16.4726	32.3492	201.961	397.07	19.902	41.0389	21.4694	24.5498	35.9021	12.4888	122.683	21.8808	23.7555	38.3984	3.73771	15.45	4.25719	22.49	34.214	98.9163	85.2422	0	15.3797	0
TBC1D12	587.386	0.662204	0.22206	2.98236	0.0028604	0.138873	2956.66	377.704	639.24	312.777	537.392	318.874	397.042	390.594	825.124	244.618	250.321	2393.07	1261.17	476.174	674.211	547.041	151.845	565.458	238.022	602.263	499.893	481.05	392.331	233.607	241.258	327.196	432.932	224.211	1032.11	659.866	266.595	241.27	191.834
DMBT1	10.8065	0.660496	0.22675	2.97937	0.00288842	0.138873	45.0179	0	14.7473	0	11.9625	14.2876	3.20195	7.6587	24.6674	6.58904	0.770218	23.6938	16.387	11.7938	6.70024	91.8892	0	1.28222	0	17.0576	8.41571	9.89814	0	9.96724	0	0	3.21285	2.91183	8.20281	6.84982	4.31732	0.961234	4.17029
LYZ	1761.14	0.6308	0.221003	2.98319	0.0028526	0.138873	907.619	632.53	10544.9	117.962	192.32	75.3347	188.915	231.676	294.775	669.612	1879.33	1.12828	381.313	15081.3	2573.73	12607.7	29.096	1015.52	383.48	4349.68	1258.99	1288.74	53.4239	203.705	24.9578	136.838	960.642	137.584	393.252	659.866	150.027	524.834	166.812
CTNNA3	372.48	0.624148	0.219711	2.97612	0.00291924	0.138873	2487.6	38.76	475.318	69.7046	27.6057	51.955	64.039	63.1843	832.524	12.3545	14.6341	3350.98	2045.85	78.1338	130.655	107.347	6.36475	60.2642	12.4888	810.234	126.236	32.6639	78.4663	18.0656	8.31926	367.335	8.03213	14.5592	561.169	233.655	12.952	52.8679	37.5326
GATM	2838.34	0.622164	0.20924	2.97317	0.00294743	0.138873	3138.18	1731.83	894.482	1431.63	4513.54	4729.85	4386.67	8359.47	7205.34	2537.61	2939.15	6736.93	3269.84	2183.32	2530.18	2283.49	1638.47	279.523	1792.51	1000.49	2686.3	1650.02	1158.63	2400.86	1697.13	2603.58	1154.22	2053.57	3829.27	1946.11	1849.97	5051.28	2001.74
SEMA6A	1751.52	0.618053	0.207698	2.97543	0.00292575	0.138873	3573.84	729.842	735.665	5218.91	2887.56	3616.72	1773.88	3141.98	1161.83	2293.81	3027.73	859.746	846.452	3547.72	1760.49	1036.54	1301.14	1109.12	973.392	1173.69	875.234	512.724	1552.63	972.428	2410.21	1915.74	342.972	1994.61	619.554	1025.95	2071.24	1686	1050.91
C2orf88	368.329	0.610457	0.205186	2.97505	0.00292943	0.138873	421.135	209.469	272.258	711.344	489.542	680.61	515.514	446.119	849.791	242.971	241.078	873.285	1096.67	238.087	168.343	117.652	450.079	250.032	93.2987	270.297	371.974	237.555	345.586	250.427	204.416	69.3315	175.904	372.715	225.819	326.508	229.897	427.749	279.41
FUT8	708.445	0.569655	0.190914	2.98314	0.00285308	0.138873	1963.36	313.378	809.401	784.624	643.214	655.282	672.41	982.228	1177.87	373.105	550.706	2057.97	873.553	641.287	555.282	1145.61	370.065	537.249	265.203	852.878	380.39	358.313	637.747	408.657	453.994	802.785	470.683	302.103	1044.65	819.695	399.352	792.057	283.58
LINC00657	10551.6	0.546719	0.183535	2.97842	0.00289735	0.138873	11755.5	13243.5	12463.2	8663.03	7395.58	15042.3	7988.87	13243.8	17839.4	9133.24	9324.26	39222.2	16229.4	9179.25	11011	7014.49	5652.81	6489.3	12123	13106.1	7363.75	8627.22	7741.45	5349.91	8163.57	2854.14	8546.18	6047.88	15686.2	10815.9	10789	6015.4	4082.72
C10orf32	152.036	0.52423	0.17641	2.9713	0.00296543	0.138873	281.725	137.722	177.535	137.622	225.447	142.876	259.358	99.5631	279.975	117.779	81.6431	357.663	243.914	106.144	216.92	111.641	74.5586	134.633	92.5641	147.613	169.997	105.91	101.839	87.2133	55.8579	153.867	80.3213	88.083	169.846	238.982	80.9498	148.991	108.428
SRP68	1033.08	-0.490811	0.164959	-2.97589	0.00292137	0.138873	792.896	963.226	823.581	797.135	830.012	703.341	858.123	626.099	736.321	943.057	806.418	940.982	780.904	776.178	826.642	1007.35	1209.3	860.367	1672.76	976.217	656.425	707.717	682.824	1769.81	913.93	3203.23	1049	952.898	865.155	809.801	882.893	881.451	2785.76
OSER1	515.433	-0.594932	0.20006	-2.97567	0.00292348	0.138873	323.839	697.679	378.326	244.86	332.189	411.094	342.609	363.788	466.213	312.98	371.245	368.946	381.943	380.349	313.236	345.228	761.952	329.53	791.937	449.401	434.251	394.936	207.017	718.264	185.401	2254.49	447.389	998.031	350.308	304.436	1031.84	260.494	1055.08
ZNF581	186.321	-0.641836	0.216197	-2.97352	0.00294402	0.138873	114.723	168.235	86.7823	128.685	128.827	118.198	108.866	122.539	111.003	111.19	190.244	95.9034	150.634	145.948	132.33	133.11	153.663	89.7552	190.271	137.773	121.186	103.931	63.4408	303.378	174.704	1179.85	138.956	280.264	70.4477	108.836	265.515	123.038	596.352
RPPH1	11803.6	-0.671162	0.226641	-2.97108	0.00296755	0.138873	1687.45	5557.52	9888.65	7905.22	6783.65	5738.43	8562.02	8070.36	6931.53	10174.3	8721.18	10733.3	12052	6104.02	10016.9	3364.69	37628.4	1348.89	51293.7	30167	18246.9	6592.16	16224.2	4199.94	9122.66	2516	12767.1	7910.72	8804.99	11125.6	13181.9	3566.18	32532.5
SMS	1237.64	-0.671656	0.226764	-2.97176	0.00296098	0.138873	593.946	2149.12	458.301	416.44	511.626	885.832	630.785	423.143	436.613	1123.43	633.889	681.478	613.882	1069.55	985.772	1188.55	856.514	346.199	3379.32	744.628	543.655	583.991	592.671	3292.93	911.553	4985.17	1308.43	843.704	691.931	725.319	935.78	1009.3	6288.8
KLK6	190.236	0.488901	0.189156	2.96679	0.0030093	0.139429	2734.48	14.0196	224.046	5.36189	23.925	39.6157	54.4332	21.0614	368.777	0	0	250.477	622.076	696.57	103.016	305.725	0	11.54	2.20391	236.838	0	0	21.7034	1.86886	8.31926	119.201	0	1.45592	81.5456	136.996	178.09	1.92247	12.5109
KLHDC7B	16.84	-0.27447	0.231359	-2.96812	0.00299625	0.139429	2.90438	141.845	6.23925	0	4.60096	3.24719	9.60586	0	14.8004	9.88357	9.24262	4.5131	15.7567	22.1133	0	6.87022	44.5533	15.3866	104.318	15.0894	16.8314	17.8167	3.33899	9.34428	2.37693	8.51439	14.4578	146.32	3.37763	0	31.3006	3.84493	0
CAPN2	3881.81	-0.461075	0.155435	-2.96663	0.00301079	0.139429	2939.23	5748.85	1663.04	2296.68	2897.68	4055.09	3304.41	2713.09	3447.27	3460.9	3175.61	2017.36	3731.82	2511.34	3128.17	3552.76	5772.83	5127.58	5145.39	2474	3896.47	3833.55	2313.92	7674.77	2569.46	8304.57	5493.17	4037.99	3015.26	2894.43	4879.65	3917.99	6105.31
IRF1	777.711	-0.616203	0.207976	-2.96659	0.0030112	0.139429	1312.78	827.979	771.398	248.434	625.73	340.305	806.892	310.177	675.886	353.338	431.322	229.04	476.484	445.952	387.776	620.037	759.224	1111.68	1420.79	827.948	853.353	711.677	452.433	1073.35	331.582	262.122	1363.05	738.878	478.658	647.688	1709.66	664.213	3394.62
TMEM125	44.6351	0.532062	0.19869	2.96254	0.00305109	0.139818	563.45	6.59744	61.2581	0	14.7231	12.9887	12.8078	7.6587	131.97	0	0	161.343	269.755	5.89689	2.51259	4.29389	11.8203	2.56443	0	52.4848	13.4651	0.989814	5.00849	0	7.13079	0	0	13.8312	72.8603	19.7884	12.952	4.80617	0
STIM2	680.315	0.526491	0.177639	2.96345	0.00304207	0.139818	463.249	568.205	489.498	1059.87	783.083	993.639	845.315	1891.7	399.611	882.932	1214.63	689.376	536.359	1335.65	670.861	504.961	204.581	709.066	733.901	509.103	674.94	585.97	667.798	183.771	588.29	432.409	458.634	676.273	559.721	509.17	534.269	814.165	279.41
FAM89B	305.925	-0.368556	0.124429	-2.96159	0.00306052	0.139818	229.446	354.612	176.401	234.136	261.334	301.339	204.925	256.566	240.507	208.379	263.415	379.101	259.041	238.824	325.799	272.232	422.802	333.376	329.117	183.697	276.035	325.649	368.959	515.182	367.236	386.188	493.173	301.375	478.658	334.119	187.804	269.145	316.942
CXorf40B	233.664	-0.389369	0.131493	-2.9609	0.00306741	0.139818	191.689	269.67	176.401	168.006	167.475	183.791	243.348	135.942	203.506	200.142	184.852	205.346	204.838	148.896	223.62	273.091	350.971	188.486	404.05	216.5	154.849	152.431	198.67	386.23	424.282	332.669	231.325	195.093	255.735	258.771	287.102	209.549	283.58
TOMM5	243.81	-0.556138	0.187805	-2.96117	0.00306474	0.139818	140.863	112.157	247.301	178.73	209.804	282.505	102.462	145.515	197.339	138.37	105.52	249.349	215.552	250.618	218.595	166.603	427.348	106.424	192.474	144.333	124.553	208.851	315.535	954.363	241.258	367.335	310.04	369.075	197.833	192.556	433.891	219.161	279.41
TPI1	5712.84	-0.671884	0.227587	-2.96258	0.0030507	0.139818	3325.52	7443.56	3078.22	1765.85	1887.31	3804.4	3051.46	1309.64	2903.35	5752.24	3293.45	4068.56	2554.48	4168.36	4193.51	6241.59	1955.8	2592.64	11272.2	3126.78	2065.22	3062.49	2135.28	20675.8	4804.96	23198.7	7444.17	2162.04	5342.44	3738.48	4145.71	4147.72	27811.7
NEURL3	22.2248	-0.691277	0.237162	-2.95959	0.00308044	0.140048	2.90438	33.8119	5.10484	0	11.0423	16.8854	19.2117	3.82935	22.2006	9.05994	2.31065	39.4896	9.45404	7.37111	3.35012	4.29389	39.0978	6.41108	76.4021	22.9621	20.1977	6.9287	6.67798	44.8526	4.75386	41.9638	14.4578	32.7581	4.82518	19.7884	46.4112	8.6511	145.96
HP	50.6081	-0.689949	0.236885	-2.95801	0.00309634	0.140408	36.3048	9.07148	47.078	3.5746	17.4836	31.8224	22.4137	17.2321	27.1341	46.1233	26.1874	0	8.82377	89.1905	21.7758	15.458	59.1013	79.4974	6.61172	100.377	102.672	324.659	6.67798	5.60657	155.689	20.6778	51.4056	90.9948	8.68533	6.84982	85.2671	16.341	129.279
CELF1	3737.78	-0.237596	0.0804125	-2.95475	0.00312921	0.141532	2934.88	3561.79	2792.92	4341.35	3396.43	3197.18	4319.43	2916.05	2797.28	3124.85	3013.09	4444.28	3457.66	2935.91	3859.34	3516.69	3653.37	3988.98	3662.89	2971.95	4487.26	3860.28	3826.48	4562.5	4459.12	4769.27	4130.12	3798.49	3705.26	3297.81	3987.05	5127.22	4449.7
GALNT6	144.027	0.695744	0.236674	2.94899	0.00318809	0.142885	617.181	155.04	175.266	26.8095	68.0941	48.0584	44.8273	47.8669	224.473	38.7106	30.0385	180.524	279.209	479.859	402.014	511.831	28.1868	96.1663	169.701	185.009	159.899	167.279	31.7204	6.22952	46.3501	68.1151	111.647	39.3098	27.021	162.873	60.4425	54.7903	8.34059
NTM	622.057	0.640644	0.217292	2.94851	0.0031931	0.142885	1629.36	249.878	664.764	743.516	819.89	1544.36	493.101	1185.18	1124.83	364.868	1302.44	620.551	434.886	549.885	779.74	620.037	50.918	288.499	158.681	359.521	111.087	100.961	766.298	234.853	410.02	709.127	526.907	240.954	772.994	646.927	673.502	723.809	625.544
USP54	1241.46	0.62452	0.212009	2.94538	0.00322561	0.142885	3883.16	522.023	1156.53	979.439	1586.41	1122.88	649.996	2008.49	2085.63	432.406	545.314	3990.71	2679.9	1248.67	1244.57	1723.57	357.336	879.601	505.429	1374.45	685.039	496.887	1734.61	938.789	811.722	690.882	471.486	756.349	1818.13	1836.51	741.5	509.454	500.435
LINC00320	126.831	0.600467	0.215442	2.94458	0.00323396	0.142885	887.289	0.82468	140.1	76.8538	14.7231	18.8337	28.8176	3.82935	828.824	7.41268	0	881.183	346.648	33.17	86.2655	38.645	15.4573	23.0799	31.5893	80.0393	3.36628	11.8778	143.577	1.86886	4.75386	37.7066	10.4418	2.91183	243.189	150.696	15.1106	16.341	0
ANKRD18A	59.1266	0.536729	0.200347	2.94946	0.00318332	0.142885	747.878	0	69.7662	28.5968	54.2913	12.3393	25.6156	0	118.403	0	0.770218	271.914	167.021	16.9536	31.8261	107.347	0.909251	2.56443	0	51.8287	16.8314	5.93889	33.3899	14.9509	0	0	0	1.45592	84.4407	53.2764	28.0626	4.80617	0
RPA1	1026.42	-0.434916	0.147744	-2.94395	0.00324055	0.142885	692.695	606.965	824.716	968.715	691.064	1016.37	874.133	848.201	857.191	1013.89	871.117	986.113	698.969	840.307	963.159	845.037	1403.88	862.932	788.999	758.405	1247.21	1333.28	644.425	2050.14	871.145	2717.91	950.201	1075.19	772.512	764.135	1202.37	999.683	1830.76
LYAR	97.6235	-0.443966	0.150392	-2.95094	0.00316812	0.142885	97.2968	84.9421	81.1103	71.4919	66.2538	75.9842	51.2312	88.075	77.7022	74.1268	59.3068	109.443	101.473	78.8709	73.7026	94.4655	76.3771	92.3196	205.698	82.0075	48.8111	89.0833	58.4323	157.607	173.516	160.557	95.5823	147.776	69.4826	83.72	133.837	127.844	133.449
IRX1	57.8223	-0.529817	0.182347	-2.94675	0.00321132	0.142885	2.90438	1.64936	108.903	0	12.8827	0.649437	0	0	1.23337	0	6.16174	18.0524	41.5978	5.89689	0	0	97.2898	0	0	55.7651	50.4943	47.5111	170.289	738.198	192.531	2.43268	250.602	10.1914	7.72029	68.4982	0	0	2306.17
NOB1	346.247	-0.538797	0.183043	-2.94451	0.00323466	0.142885	233.803	321.625	299.484	230.561	234.649	261.074	307.387	260.396	230.64	256.973	286.521	207.603	282.361	273.468	242.884	334.923	190.033	356.456	505.429	333.935	129.602	183.116	233.729	604.887	363.67	1304.53	320.482	557.616	238.364	248.116	401.511	372.959	817.378
CEBPG	1097.89	-0.588776	0.199942	-2.9467	0.00321188	0.142885	611.372	1046.52	1289.82	496.869	999.328	1315.11	656.4	737.15	889.259	541.949	606.162	995.139	796.03	782.812	644.898	493.797	1280.22	728.299	1096.08	1440.71	567.219	583.991	636.078	1526.23	923.437	4238.34	519.679	2131.46	873.358	719.231	3008.1	744.956	2310.34
SEC31A	3278.58	-0.535404	0.181976	-2.94311	0.00324938	0.142916	2425.16	4783.15	3225.13	1746.19	2049.27	2131.45	2724.86	2885.42	2315.03	2242.75	2859.82	1366.34	2175.69	2417.72	2173.39	2992.84	5991.96	3494.04	6589.68	2851.89	1976.01	2494.33	1480.84	4348.83	1642.46	9931.43	4026.5	3708.22	2209.93	2477.35	4248.25	2829.87	7377.25
RNF126	435.716	-0.55839	0.189908	-2.94206	0.00326036	0.14304	341.265	442.853	355.637	287.755	333.109	375.375	304.185	340.812	326.843	216.615	259.563	414.077	323.958	328.752	288.948	328.912	409.163	344.916	539.957	314.253	190.195	240.525	255.433	750.657	452.805	1479.68	369.478	484.092	574.197	359.235	497.572	229.735	1618.07
FGF14.AS2	53.1667	0.656844	0.223164	2.94114	0.00327006	0.143108	59.5398	70.0978	57.2877	67.9173	114.104	43.5123	12.8078	72.7576	48.1014	43.6524	43.9024	224.527	161.979	50.8607	45.2266	24.0458	9.09251	20.5155	25.7122	20.9939	42.0786	44.5417	45.0764	17.4427	121.223	12.7716	22.49	66.9722	54.0421	48.7098	32.3799	13.4573	16.6812
SNRPA	413.996	-0.453406	0.154226	-2.94009	0.00328116	0.143237	182.976	543.464	250.704	414.653	356.114	566.959	297.782	371.447	242.974	347.572	347.368	236.938	303.79	352.339	293.135	309.16	626.474	387.229	654.56	301.788	252.471	340.496	414.035	784.92	356.54	758.997	384.739	568.536	315.084	372.934	555.855	356.618	813.207
TMEM235	37.8459	0.565398	0.206984	2.93887	0.0032941	0.143445	283.177	0	56.7205	10.7238	19.324	18.1842	3.20195	5.74402	181.305	0	2.31065	205.346	219.964	15.4793	16.7506	1.71755	10.911	7.6933	3.67318	64.9499	0	0	8.34748	5.60657	9.50772	3.04085	0	2.18388	65.14	23.5938	4.31732	0	0
GFPT1	1813.2	-0.461675	0.157354	-2.93432	0.0033428	0.144846	1336.02	3142.86	1698.78	1796.23	948.717	1890.51	1024.62	1340.27	1473.88	1066.6	1234.66	1422.76	1300.25	933.92	1215.26	1793.99	3236.02	2087.45	3521.84	1628.34	1289.29	1464.93	1554.3	2395.25	1144.49	2578.04	1961.45	2578.43	1548.88	1408.78	2254.72	1652.36	3911.74
SPATA5L1	153.947	-0.514663	0.175355	-2.93477	0.00333794	0.144846	113.271	190.501	99.828	78.6411	151.832	117.548	144.088	149.345	81.4023	104.601	131.707	45.131	134.247	137.84	108.041	147.71	224.585	165.406	343.809	127.276	121.186	174.207	71.7883	114.623	153.312	116.161	453.815	265.705	113.392	140.802	243.929	151.875	162.641
PALM2	379.178	0.678307	0.231642	2.93277	0.00335955	0.14507	1523.35	274.619	237.092	187.666	258.574	670.869	730.045	1177.53	409.478	152.372	484.467	841.693	488.459	244.721	225.295	493.797	6.36475	261.572	426.823	238.806	67.3257	54.4398	235.399	121.476	80.8156	100.956	385.542	141.224	545.728	482.532	213.708	166.293	583.841
TGM3	8.78338	-0.621022	0.224414	-2.93231	0.0033645	0.14507	0	1.64936	9.64248	0	1.84038	4.54606	9.60586	5.74402	2.46674	0	0	7.89793	8.1935	0	3.35012	0	9.09251	0	50.6898	20.3379	1.68314	1.97963	3.33899	0.622952	4.75386	8.51439	2.40964	7.27958	6.75526	7.61091	4.31732	9.61234	95.9168
KLHDC1	179.672	0.574369	0.196062	2.92885	0.00340217	0.145977	303.508	121.228	158.25	205.539	233.729	238.993	281.772	239.334	255.307	193.553	162.516	630.706	232.569	107.618	122.279	137.404	180.941	151.302	28.6508	108.906	180.096	169.258	268.789	127.082	118.847	93.0501	65.0602	198.005	166.951	146.129	157.582	119.193	25.0218
TARS	1162.96	-0.524823	0.179236	-2.92893	0.0034013	0.145977	1142.87	972.298	948.366	797.135	894.426	1078.72	886.941	1087.54	566.116	958.706	1035.17	637.476	743.718	910.332	828.317	994.464	1522.09	1087.32	1349.53	925.045	582.367	693.86	711.205	1962.92	1183.71	4525.4	1048.19	1241.17	758.036	699.442	1622.23	1405.32	2577.24
DOCK1	2255.17	0.650077	0.222074	2.92781	0.00341356	0.146109	10431.1	992.09	1884.82	1004.46	1766.77	1074.17	2202.94	1876.38	2895.95	1322.75	1332.48	11798.4	3583.71	1427.78	2477.41	2093.7	462.809	2005.39	1193.78	2035.75	1036.82	1308.53	1287.18	1227.22	1244.32	2445.45	2454.62	674.817	3150.84	2507.03	795.467	1299.59	1125.98
CCDC19	27.8389	-0.665145	0.233561	-2.92624	0.00343084	0.146491	13.0697	16.4936	13.0457	5.36189	14.7231	9.09212	28.8176	1.91467	6.16684	8.23631	26.1874	3.38483	27.1016	13.268	13.4005	10.3053	71.8308	16.6688	12.4888	20.9939	279.402	49.4907	5.00849	9.34428	29.7116	0	17.6707	44.4055	5.79022	19.0273	126.282	0	0
ARHGEF37	650.527	0.689752	0.237075	2.92377	0.0034582	0.147185	2975.54	524.497	778.205	94.7268	308.264	158.463	393.84	67.0136	1149.5	270.974	101.669	4874.15	2237.46	471.751	472.367	269.656	105.473	196.179	410.661	912.579	435.934	316.741	186.984	391.837	229.374	721.899	130.12	152.871	823.659	605.067	140.313	138.418	421.2
IL23A	29.0574	-0.655672	0.224627	-2.92326	0.00346386	0.147185	21.7829	24.7404	22.121	16.0857	21.1644	18.8337	12.8078	28.7201	11.1003	22.238	26.1874	3.38483	12.6054	22.8504	16.7506	24.0458	57.2828	28.2088	151.335	19.6818	37.0291	52.4602	15.0255	6.22952	29.7116	10.9471	27.3092	45.1334	11.0979	8.372	71.2358	24.0308	58.3841
PIP4K2A	2195.02	0.688921	0.237048	2.92034	0.00349644	0.147416	15057.8	1525.66	1980.68	439.675	806.087	629.954	557.14	574.402	3771.64	516.416	502.182	13271.9	5980.63	1653.34	1604.71	2169.27	258.227	975.767	1623.54	2009.51	728.801	1110.57	983.333	1530.59	497.967	2226.51	857.831	312.294	3605.38	2790.16	447.922	676.709	758.993
PCGF1	152.21	-0.528774	0.181154	-2.91977	0.0035029	0.147416	58.0876	236.683	167.325	159.069	100.301	110.404	137.684	91.9044	66.6019	120.25	86.2644	67.6965	126.684	138.577	93.8033	122.805	230.04	121.811	356.298	153.518	215.442	152.431	66.7798	154.492	78.4387	242.052	171.084	208.196	95.0561	103.508	314.085	146.108	329.453
SNHG1	493.47	-0.601638	0.206221	-2.92034	0.00349646	0.147416	538.763	437.081	196.82	382.482	536.471	403.95	461.081	421.228	255.307	287.447	311.938	216.629	320.807	300.004	273.872	356.393	741.949	416.72	177.047	268.329	378.707	370.191	425.721	690.854	593.044	2329.9	230.522	936.882	189.63	347.057	1276.85	414.292	796.526
SMG7.AS1	72.9196	-0.62107	0.212921	-2.92161	0.00348224	0.147416	30.496	77.5199	117.411	64.3427	39.5682	35.7191	35.2215	19.1467	43.1679	41.1815	41.5918	29.3352	78.1534	43.4896	52.7644	60.1144	70.9216	38.4665	109.461	91.8484	48.8111	36.6231	85.1443	166.328	45.1617	197.047	31.3253	79.3475	46.3218	50.9931	93.9018	50.9454	354.475
ENPP2	720.711	0.659443	0.231028	2.91518	0.0035548	0.148886	6617.63	96.4876	1687.43	80.4284	232.808	118.198	131.28	80.4163	1320.94	23.0617	37.7407	1104.58	1097.93	2445	557.795	2415.74	14.548	598.795	74.1982	1386.25	360.192	266.26	145.246	251.673	35.654	194.615	229.719	6.55163	598.323	811.323	455.478	127.844	179.323
MDH2	1650.9	-0.532934	0.182831	-2.91583	0.00354745	0.148886	1141.42	1868.73	1462.25	1172.47	887.064	1389.8	1210.34	961.167	945.994	1876.23	1186.14	1057.19	964.942	1413.04	1384.44	1486.54	1540.27	816.772	2904.75	1405.28	843.254	1123.44	1043.43	4063.52	1578.28	5108.63	1261.85	1536.72	1434.04	1386.71	1878.04	1959.96	4186.97
RASGRP3	778.32	0.682964	0.235019	2.91265	0.00358378	0.149365	3239.84	253.177	691.99	614.83	1043.5	440.968	1725.85	237.42	1462.78	425.817	374.326	2562.31	1970.85	599.271	1187.62	761.735	56.3735	1107.84	163.089	553.715	521.774	504.805	706.197	36.1312	299.493	174.545	1000.8	133.216	965.519	1110.43	159.741	527.717	70.895
PLCL1	670.35	0.660721	0.231532	2.91129	0.00359935	0.149365	5984.48	24.7404	613.716	298.479	196.001	96.1167	172.905	67.0136	830.057	105.425	89.3453	4715.06	2166.24	332.437	546.907	493.797	9.09251	253.879	30.8547	571.428	94.256	158.37	762.96	335.148	300.682	245.701	310.843	24.0226	1199.06	761.852	116.568	143.224	70.895
SNRNP200	5170.07	-0.461865	0.15868	-2.91102	0.00360253	0.149365	2410.64	4911.8	4320.97	4688.08	4031.36	4545.41	4742.09	5303.65	3449.73	4455.84	4598.97	3455.91	3625.31	4321.68	4330.87	4130.72	8109.61	4565.97	5799.95	4188.29	5559.42	4942.14	3594.42	5724.31	4977.29	17818.2	3294.78	5404.36	3455.8	3840.46	6325.96	5917.35	9771
NFIL3	496.714	-0.622792	0.214331	-2.91048	0.00360879	0.149365	502.458	775.199	152.578	205.539	222.686	226.654	521.918	208.7	360.144	378.87	288.062	234.681	360.514	264.623	295.648	560.782	501.906	266.701	956.495	214.532	245.739	323.669	318.874	1354.92	322.074	1524.68	574.297	556.16	200.728	387.395	817.053	348.928	1918.34
SDC1	440.412	-0.673217	0.232383	-2.91126	0.0035997	0.149365	201.855	489.86	240.495	146.558	179.437	149.371	204.925	227.846	62.9018	366.516	317.33	32.72	133.617	430.473	417.09	772.9	368.247	929.607	326.178	2187.3	1018.3	1597.56	121.873	95.9346	331.582	379.498	698.795	350.876	116.769	226.044	358.338	852.614	200.174
SCNN1G	17.5481	-0.599594	0.219344	-2.90945	0.00362067	0.149504	11.6175	35.4612	1.13441	3.5746	3.68076	1.94831	0	3.82935	0	22.238	6.16174	0	0	10.3196	3.35012	0	4.54625	6.41108	30.8547	4.59242	1.68314	9.89814	3.33899	29.9017	1.18847	160.557	16.8675	5.09571	2.89511	3.80545	18.3486	4.80617	170.982
IRAK2	330.242	-0.588068	0.202361	-2.90866	0.00362985	0.149531	566.354	314.203	140.1	216.263	151.832	205.872	323.397	130.198	199.806	218.262	140.18	97.0317	294.966	242.51	274.71	352.957	309.145	301.321	800.753	174.512	326.53	355.343	86.8138	629.805	167.574	582.627	656.225	479.725	143.308	306.72	602.267	301.827	804.867
FXYD1	254.231	0.653908	0.230016	2.90752	0.0036431	0.149553	43.5657	19.7923	74.871	14.2984	395.682	255.229	284.974	943.935	2604.87	25.5325	58.5366	925.186	517.451	15.4793	165.831	54.103	158.21	80.7797	30.1201	181.073	31.9797	45.5315	141.907	18.0656	17.827	152.651	35.3414	13.1033	686.141	273.993	7.55532	95.1621	20.8515
PTX3	402.144	-0.663348	0.234286	-2.90715	0.00364742	0.149553	113.271	597.893	363.578	48.257	101.221	187.687	419.456	130.198	127.037	286.623	178.691	54.1572	22.0594	148.159	151.593	188.931	142.752	139.762	1511.15	132.524	30.2966	149.462	3.33899	531.378	152.124	193.398	1716.47	289.727	41.0141	34.2491	486.778	335.471	4262.04
DAPK3	904.119	-0.536696	0.185041	-2.90143	0.00371464	0.15055	559.093	1445.66	541.113	455.761	622.049	926.747	742.853	783.102	617.918	639.137	758.665	393.768	704.641	681.091	628.985	630.343	1477.53	573.151	1847.61	878.464	366.925	416.712	407.357	1680.73	906.799	1803.23	1332.53	1153.09	683.246	717.709	1650.3	703.623	2106
SSR4	641.135	-0.541282	0.186599	-2.90198	0.00370807	0.15055	495.197	704.277	496.304	391.418	359.795	502.015	336.205	490.157	394.678	433.23	447.497	465.978	625.227	606.643	475.717	629.484	600.105	415.438	1362.75	1007.71	296.233	427.6	367.289	902.658	418.34	1791.06	804.819	501.563	445.364	525.914	641.123	572.895	2222.77
FAM83H.AS1	14.7589	-0.606716	0.220951	-2.90276	0.00369889	0.15055	4.35657	6.59744	14.7473	0	4.60096	1.94831	6.4039	3.82935	7.40021	0	10.0128	7.89793	5.04215	2.21133	5.86271	9.44655	118.203	14.1044	0	9.8409	164.948	31.6741	8.34748	4.36067	3.5654	0	4.01606	0.727958	23.1609	9.89418	0	3.84493	0
FLJ20021	37.4563	-0.609759	0.210032	-2.90221	0.00370535	0.15055	21.7829	21.4417	29.4946	23.2349	22.0846	14.2876	9.60586	19.1467	55.5016	9.88357	16.9448	67.6965	23.9502	14.0051	53.6019	23.187	24.5498	26.9266	52.1591	32.1469	31.9797	23.7555	40.0679	130.82	27.3347	83.9275	33.7349	26.2065	77.6855	57.8429	41.0146	24.9921	75.0653
VIM	36905.2	-0.654548	0.226204	-2.90249	0.00370205	0.15055	27447.9	41016.3	17490.3	11029.4	15710.4	16785.4	25084.1	16607.9	21004.3	48467.4	30698.6	8041.22	25212.7	25333.8	26308.5	31704.3	26915.6	33104.3	63625.3	18029.8	27357.8	35044.4	5000.14	135170	17673.7	157674	47531.7	11867.2	16854.4	23975.9	25199.1	40713.1	144192
PLA2G7	123.054	0.683035	0.237051	2.89788	0.00375694	0.151142	297.699	86.5914	403.283	169.793	194.16	25.9775	86.4527	19.1467	55.5016	85.6576	77.0218	31.5917	112.818	418.679	488.28	356.393	18.185	107.706	44.8128	335.247	43.7617	86.1139	6.67798	13.082	41.5963	7.90622	127.711	24.7506	40.049	158.307	23.7453	72.0925	0
LOC101929505	8.88533	0.6771	0.233689	2.89847	0.00374984	0.151142	0	9.07148	9.64248	17.873	7.36153	6.49437	19.2117	34.4641	6.16684	7.41268	36.2003	4.5131	10.0843	12.5309	10.8879	9.44655	4.54625	0	0	9.18484	6.73257	7.91852	10.017	3.11476	10.6962	7.90622	2.40964	12.3753	4.34267	4.56654	3.23799	4.80617	0
TGFB1I1	612.839	-0.636508	0.220131	-2.89732	0.0037637	0.151142	429.848	413.989	606.909	125.111	330.349	431.876	627.583	369.532	325.609	553.48	807.189	74.4662	386.355	424.576	273.035	506.679	774.682	844.981	529.672	552.403	143.067	257.352	250.424	1862.63	509.852	2517.22	1212.05	352.332	424.616	611.917	315.165	743.995	1634.76
MT2A	1881.64	-0.679297	0.236579	-2.89916	0.00374159	0.151142	765.305	3258.31	272.258	241.285	924.792	1665.81	806.892	426.973	1513.34	1201.68	1474.97	452.438	860.948	677.405	1598.01	1183.4	681.938	1564.3	6707.96	328.686	932.461	1295.67	801.358	3728.99	368.424	1935.2	6255.42	615.853	856.47	564.729	850.513	1952.27	15330
MBP	41780.2	0.60279	0.20356	2.89437	0.00379918	0.151201	853063	2252.2	44885.2	818.582	5127.31	7457.49	5712.28	352.3	145753	296.507	121.694	495996	388502	9673.85	21292.5	10900.5	50.918	9698.69	3302.19	50764.6	1284.24	1349.12	6390.83	5919.92	461.124	86984.8	745.381	1165.46	92241.6	39270.8	1569.35	3436.41	4649.88
IGSF8	805.866	0.594094	0.205176	2.89481	0.00379387	0.151201	2651.7	823.031	916.603	693.471	576.04	927.396	605.169	670.136	836.224	617.723	488.318	2897.41	1138.27	900.013	532.669	1207.44	626.474	497.5	1002.04	980.154	264.253	256.362	896.519	399.312	593.044	283.408	800.803	445.511	743.078	602.784	1196.98	365.269	158.471
PPAPDC1B	485.343	-0.44322	0.153225	-2.89291	0.00381685	0.151201	293.343	812.31	343.159	489.72	363.476	456.554	393.84	436.546	314.509	384.635	405.905	346.381	285.512	370.767	272.197	419.942	932.891	537.249	753.001	564.868	698.504	544.398	697.849	289.05	497.967	239.619	444.177	858.263	352.721	348.58	781.436	448.896	638.055
C16orf91	82.7893	-0.474159	0.163764	-2.89572	0.00378288	0.151201	69.7052	83.2927	82.8119	69.7046	44.1692	68.8404	92.8566	57.4402	75.2355	56.0069	55.4557	47.3876	71.2204	73.7111	75.3777	46.374	124.567	51.2887	213.779	85.2878	42.0786	66.3176	48.4154	61.6723	135.485	73.5886	110.04	134.672	65.6225	108.075	127.361	68.2476	145.96
KARS	1102.25	-0.533282	0.184391	-2.8932	0.00381341	0.151201	874.219	1102.6	775.369	815.008	714.989	846.866	800.488	710.344	801.69	1072.37	749.422	788.665	862.208	880.848	933.008	872.518	1046.55	664.188	1900.5	787.272	533.556	562.215	764.629	2404.6	938.887	3642.33	1155.02	1112.32	779.75	799.906	1082.57	1275.56	3323.72
MSN	9385.04	-0.605088	0.209354	-2.8935	0.00380978	0.151201	7875.23	7112.87	4961.91	2716.69	5605.8	5825.45	8648.47	4308.02	6695.96	7215.83	5839.79	5238.58	9603.41	6603.78	7809.13	11425.2	7157.62	12225.9	13670.1	4858.12	6555.84	9578.43	3322.3	34739.6	7273.41	27992.9	11975.1	3436.69	7352.13	9677.27	3312.47	9412.4	29680
CCDC88A	4755.94	0.35899	0.124121	2.89221	0.00382547	0.151201	6073.06	4027.74	3859.26	5472.71	4761.99	6260.58	4489.14	6264.82	4766.97	5842.01	5011.81	10205.3	4673.45	6124.66	4839.25	3934.92	3637	2550.33	3074.45	2998.85	4376.17	4052.3	6033.56	3960.73	6581.72	4055.89	3575.9	3933.16	3694.64	4415.09	4172.69	5764.52	3461.34
MXD1	965.257	-0.576257	0.199463	-2.89092	0.00384111	0.151478	842.271	1561.94	461.137	411.078	435.25	804.653	739.651	264.225	1027.4	600.427	644.673	519.007	541.401	771.018	977.397	833.014	1563.91	642.391	1492.04	385.763	1375.13	2169.67	529.23	2228.92	426.659	1502.18	991.968	1692.5	507.609	633.227	1965.46	531.562	1780.72
CDH19	190.044	0.614872	0.221476	2.88772	0.00388049	0.152383	1561.11	307.606	162.221	230.561	509.786	7.79325	0	7.6587	210.906	6.58904	21.5661	444.541	253.999	501.973	117.254	608.014	0	52.5709	213.044	123.995	5.04943	7.91852	43.4069	21.8033	205.604	16.4206	2.40964	5.82367	138	371.412	96.0604	3.84493	12.5109
C11orf31	465.526	-0.357369	0.123766	-2.88764	0.00388144	0.152383	370.309	536.042	422.568	273.457	362.555	227.952	374.628	413.57	522.948	429.112	343.517	379.101	397.07	435.633	535.181	395.896	434.622	337.223	685.415	421.847	403.954	448.386	363.95	619.215	691.687	468.291	751.807	440.415	504.232	455.132	522.396	476.772	917.465
FAIM	95.6024	0.514231	0.178475	2.88087	0.00396574	0.153722	161.193	62.6757	74.3038	87.5776	100.301	153.917	112.068	155.089	111.003	120.25	47.7535	217.757	153.786	123.835	150.755	35.2099	71.8308	89.7552	63.1787	27.5545	99.3054	86.1139	91.8223	70.3936	131.92	41.9638	80.3213	68.4281	84.4407	98.1807	45.3319	95.1621	41.7029
UBXN7	1184.86	-0.436707	0.151543	-2.88195	0.00395225	0.153722	846.627	1029.2	1010.76	664.875	1083.99	677.363	1053.44	610.781	1005.2	1013.07	596.919	2325.38	1075.24	800.503	1001.69	867.365	1654.84	1001.41	1184.97	939.478	1275.82	1174.91	1639.44	2536.66	1174.2	2340.85	1020.88	1318.33	1281.57	925.486	1260.66	961.234	1747.35
POLR3D	512.222	-0.519652	0.180437	-2.88071	0.00396779	0.153722	349.978	710.874	331.248	520.104	327.588	470.842	409.85	451.863	245.44	284.976	400.513	612.654	340.976	354.551	235.346	346.087	996.539	396.205	734.635	525.504	193.561	225.678	540.917	1229.71	364.859	1016.86	546.185	912.86	375.399	382.829	859.147	392.183	817.378
COPG1	2376.32	-0.523028	0.181695	-2.87947	0.0039834	0.153722	2446.94	3431.49	1686.87	1672.91	1731.8	1930.13	1383.24	1269.43	1576.25	1545.13	1912.45	1076.37	1616.64	2029.27	1628.99	2620.99	3115.09	2600.34	5032.25	1883.55	1188.3	1555.99	1128.58	4406.14	1692.37	6092.65	3156.63	2600.27	1563.84	1852.49	2731.79	2070.5	6188.72
SH3GL1	1567.69	-0.550686	0.191054	-2.8837	0.00393029	0.153722	1051.39	1457.21	765.726	1040.21	1159.44	1396.94	912.556	1167.95	904.059	1059.19	1648.27	780.767	1417.48	1514.03	1186.78	1575	1050.18	1625.85	2482.33	888.961	782.661	982.886	1188.68	3872.27	1265.72	5246.08	2333.33	1221.51	1245.38	1245.14	1313.55	1243.84	4708.26
PES1	910.79	-0.563197	0.195665	-2.88007	0.0039759	0.153722	746.426	970.649	655.121	516.529	534.631	702.042	720.439	359.959	451.413	641.608	398.973	950.008	879.856	614.014	784.765	995.323	561.008	732.146	1479.56	747.908	531.873	625.563	647.764	1511.28	1011.38	3706.8	706.024	1249.18	799.533	653.016	764.166	554.632	2852.48
HSPA9	4028.66	-0.57238	0.198672	-2.88295	0.00393964	0.153722	3273.24	5334.86	2552.42	1799.81	2433.91	3290.7	2936.19	2519.71	3083.42	3364.53	1993.32	4165.59	2964.79	2683.08	2932.19	2562.59	4632.63	2155.41	8273.46	2345.41	2696.39	3064.47	2198.73	8197.43	2273.53	13239.3	2883.53	5244.94	2754.7	2328.18	6088.51	2958.68	13720.3
HYOU1	3206.53	-0.582809	0.20258	-2.8793	0.00398562	0.153722	2830.32	4779.85	1834.91	1585.33	1747.44	2243.16	2190.14	2117.63	2159.63	2223.8	2210.53	2405.48	2056.57	3112.82	1877.74	2288.64	2020.35	4095.4	10412.7	2151.88	1548.49	2051.89	1497.54	2959.65	3101.89	6525.67	4766.26	2870.34	1857.7	2335.03	3030.76	2588.6	14337.5
MICU2	430.94	0.393077	0.136658	2.87621	0.00402479	0.154892	614.277	444.503	511.619	475.421	441.692	466.945	336.205	603.123	518.015	621.841	511.425	669.067	486.568	453.323	410.389	389.885	170.939	444.929	354.094	436.936	432.568	423.641	310.526	161.345	449.24	482.279	246.586	382.178	477.211	474.921	178.09	445.051	396.178
TMEM117	89.3549	0.480595	0.167102	2.87549	0.00403407	0.15491	201.855	51.1302	148.04	84.003	96.6201	100.663	99.2605	95.7337	96.2028	108.719	90.8857	48.5158	69.3296	150.371	108.041	164.885	45.4625	101.295	55.0977	136.46	75.7414	91.0629	80.1358	28.0329	64.1771	46.221	82.7309	96.0905	73.8253	72.3036	51.8079	67.2864	66.7247
NMRK2	13.1038	-0.65559	0.234674	-2.87423	0.0040501	0.155186	4.35657	4.1234	2.26882	1.7873	0.920191	1.94831	28.8176	5.74402	11.1003	4.94178	11.5533	0	8.1935	6.634	4.18765	10.3053	36.37	7.6933	44.8128	3.2803	16.8314	57.4092	5.00849	0.622952	46.3501	1.82451	4.81928	44.4055	1.44756	3.80545	43.1732	7.68987	0
WDR54	191.599	-0.531019	0.184839	-2.87342	0.00406054	0.155247	132.149	198.748	166.758	107.238	103.982	196.78	115.27	141.686	78.9356	151.548	217.972	112.828	144.332	177.644	97.991	215.553	246.407	157.713	308.547	158.11	121.186	72.2565	151.924	487.149	226.997	517.553	227.309	173.254	135.588	146.129	174.852	166.293	492.095
FGFR3	983.181	0.676178	0.236229	2.8711	0.0040905	0.155377	113.271	216.891	2038.53	566.573	2236.98	2288.62	2398.26	1692.57	3365.86	1814.46	1808.47	1928.22	501.064	528.509	804.866	107.347	719.217	253.879	294.589	1541.08	254.154	82.1546	609.366	188.132	760.618	290.706	167.068	1672.85	1228.97	484.815	592.553	865.11	29.1921
RLBP1	51.5643	0.66126	0.233314	2.87226	0.00407552	0.155377	20.3307	10.7208	5.10484	28.5968	155.512	187.038	108.866	101.478	254.074	18.9435	17.715	258.375	50.4215	3.68556	35.1762	15.458	9.09251	14.1044	0	5.24848	1.68314	16.8268	23.3729	16.1968	26.1462	48.6537	9.63855	10.9194	150.063	65.4538	3.23799	21.1471	8.34059
HAP1	781.053	-0.658812	0.230389	-2.87126	0.00408835	0.155377	1218.39	334.82	341.457	10.7238	690.143	652.684	509.11	139.771	328.076	523.829	700.128	379.101	726.7	752.591	397.827	274.809	1487.53	83.3441	379.807	291.291	1529.98	1701.49	1008.38	2328.6	1182.52	585.06	1452.21	2171.5	641.749	423.166	1602.81	278.758	646.395
GAPDH	50029	-0.672614	0.236574	-2.87011	0.00410329	0.155526	27781.9	63734.6	13554.5	11617.4	14363.3	30207.9	20537.3	11641.2	22336.3	64437.6	34295.5	24394.4	25311.6	28147.3	38483.6	33015.7	12659.5	16280.3	97843.9	13936	14229.3	20280.3	16740	248612	18807.5	256683	42286.7	11216.4	34813.2	26788.1	22824.6	22848.5	310249
PKP4	4325.4	0.668958	0.235767	2.86833	0.00412645	0.156067	32206.7	296.06	2341.42	2840.02	1596.53	1350.18	1187.92	1771.07	5609.36	842.574	928.113	32161.5	14956.9	1250.14	3076.25	1686.64	340.06	1669.45	597.993	2758.73	982.955	769.086	4621.16	2041.41	1398.82	7377.72	1127.71	589.646	7736.7	3608.33	660.55	1339	1017.55
CAPN3	468.735	0.659402	0.230293	2.86533	0.00416574	0.156367	1822.5	296.06	479.288	205.539	371.757	216.912	384.234	283.372	790.589	186.964	181.771	1493.84	2309.31	468.803	263.822	505.82	406.435	326.965	182.19	603.575	728.801	510.744	240.407	57.9346	318.509	133.189	240.964	260.609	416.896	433.822	162.979	133.611	50.0435
KCNJ9	369.056	0.65334	0.23216	2.86501	0.00417003	0.156367	2192.81	185.553	82.8119	185.879	78.2163	518.9	28.8176	80.4163	291.075	40.3579	44.6726	3735.72	1099.19	167.324	252.096	152.004	33.6423	87.1907	256.388	160.079	23.564	22.7657	347.255	365.05	331.582	346.049	6.4257	25.4785	564.546	285.409	52.8872	34.6044	100.087
KLHDC10	1884.48	-0.452236	0.157851	-2.86531	0.00416604	0.156367	1322.95	1834.91	1486.64	1762.28	1487.95	1462.53	1559.35	1173.7	1350.54	1732.92	1413.35	2092.95	1450.88	1219.92	1695.16	1611.07	1738.49	1216.82	1684.52	1458.42	1546.81	1631.21	1951.64	4001.22	1389.32	5378.66	1618.47	2047.02	1902.09	1341.04	2708.04	1721.57	4195.32
TMEM106C	425.584	-0.549419	0.191813	-2.86541	0.00416472	0.156367	123.436	301.008	374.355	135.835	420.527	323.42	316.993	312.092	310.809	644.079	324.262	243.707	298.748	305.901	428.815	300.572	653.751	319.272	429.762	265.704	683.356	798.78	235.399	1278.3	225.808	861.778	489.157	280.992	246.567	248.877	365.893	687.282	809.037
LGI4	284.265	0.657821	0.233282	2.86377	0.00418634	0.156644	914.88	65.1497	90.7528	23.2349	927.553	305.236	60.8371	792.675	2106.59	8.23631	142.49	607.012	576.696	53.8091	219.433	92.748	167.302	94.884	84.4831	125.307	50.4943	142.533	140.238	3.11476	99.8311	49.2618	31.3253	17.471	935.603	317.375	31.3006	77.8599	25.0218
C10orf90	279.727	0.675211	0.237024	2.86154	0.00421594	0.156749	1569.82	103.085	250.137	35.746	251.212	201.326	361.821	93.8191	574.75	270.974	37.7407	1095.56	729.852	382.561	144.055	360.686	6.36475	41.0309	52.8938	266.36	126.236	119.768	90.1528	97.1806	38.0309	652.567	68.2731	165.975	284.686	235.938	202.914	31.7207	287.75
ICK	893.253	0.556019	0.194226	2.86221	0.00420701	0.156749	3523.01	388.424	1024.94	927.607	691.064	898.821	592.361	804.163	1090.3	593.014	515.276	1174.53	1469.16	1421.89	749.589	1989.79	476.447	573.151	347.483	776.119	545.338	488.968	941.596	970.56	612.059	951.179	630.522	485.548	630.169	1637.87	445.764	476.772	633.885
CCAR2	1728.85	-0.277225	0.0968397	-2.86274	0.00419993	0.156749	1230.01	1726.06	1719.76	1535.29	1430.9	1462.53	1885.95	1503.02	1502.24	1625.85	1608.99	1220.79	1748.37	1525.82	1298.17	1793.13	2262.22	2092.58	2096.65	1840.25	1489.58	1424.34	2525.95	2210.86	2809.53	1131.81	1562.25	1733.27	1569.15	1693.43	1915.81	2092.61	1784.89
PPP2R2B.IT1	38.7816	0.668904	0.236373	2.85718	0.00427419	0.157249	100.201	5.77276	11.3441	141.197	57.0519	47.4089	118.472	80.4163	81.4023	62.5959	50.8344	11.2828	10.0843	48.6493	24.2884	76.4312	44.5533	0	1.46927	18.3697	37.0291	17.8167	51.7544	1.2459	23.7693	2.43268	1.60643	63.3324	2.41259	25.116	34.5386	26.9145	0
FZD8	186.192	0.634334	0.22193	2.85816	0.00426107	0.157249	575.068	384.301	51.6156	187.666	329.428	201.326	198.521	524.621	164.038	183.67	320.411	107.186	139.92	271.994	200.17	115.935	41.8255	444.929	255.653	181.073	45.4448	71.2666	18.3645	76.6231	72.4964	117.985	163.855	69.156	104.706	136.996	78.7912	225.89	83.4059
HMGA1P7	11.272	0.565402	0.209542	2.85916	0.00424767	0.157249	69.7052	3.29872	6.80646	0	3.68076	19.4831	0	0	32.0676	0.823631	1.54044	138.778	15.7567	8.10822	4.18765	1.71755	0	2.56443	0	0	6.73257	3.95926	8.34748	12.459	0	0	3.21285	2.18388	12.063	10.6553	0	3.84493	0
DNAJB9	762.225	-0.645722	0.22669	-2.85753	0.00426951	0.157249	615.729	1388.76	482.124	216.263	599.044	508.509	381.032	325.495	738.788	515.593	392.811	364.433	235.09	461.432	362.65	449.141	757.406	365.432	1414.91	698.048	417.419	366.231	293.831	662.198	247.201	3449.54	404.819	873.55	437.644	373.696	1645.98	500.803	4207.83
GCSAM	25.4954	-0.668229	0.236529	-2.85885	0.00425174	0.157249	11.6175	9.07148	55.5861	0	3.68076	9.74156	9.60586	9.57337	4.93348	3.29452	6.93196	2.25655	20.1686	11.7938	15.9131	37.7862	105.473	66.6753	11.0195	101.033	85.8403	73.2463	20.0339	9.96724	29.7116	0	27.3092	21.8388	9.65037	18.2662	29.1419	20.1859	0
STARD7.AS1	108.87	-0.333694	0.116872	-2.85632	0.00428577	0.157345	85.6793	111.332	86.7823	105.451	94.7797	92.8695	140.886	82.331	82.6357	86.4812	98.5879	73.3379	70.5902	85.5049	100.504	117.652	146.389	125.657	146.192	112.186	175.047	120.757	76.7968	79.1149	158.066	80.8867	112.45	125.209	112.909	86.7643	118.726	99.9683	200.174
PRR18	161.819	0.658006	0.233818	2.85363	0.00432227	0.157698	1443.48	9.07148	128.755	48.257	114.104	82.4785	64.039	84.2457	693.153	23.0617	24.647	627.321	502.955	61.9173	29.3135	23.187	21.822	14.1044	11.0195	143.677	72.3751	15.837	73.4578	117.115	19.0154	19.4615	38.5542	159.423	353.686	163.635	77.7118	62.4802	16.6812
SEPT4	1784.97	0.655442	0.23333	2.85363	0.00432234	0.157698	12876.6	296.06	1157.66	67.9173	389.241	414.99	553.938	97.6484	4002.28	201.789	117.843	14342.6	6694.09	861.683	1025.97	693.892	220.039	416.72	514.979	1516.15	1297.7	1678.73	961.629	798.625	420.717	738.927	491.566	255.513	3193.31	1723.87	269.833	240.308	371.156
CHD9	4278.28	0.425666	0.149093	2.85491	0.00430485	0.157698	4118.41	3429.85	4531.4	6714.88	4892.66	4577.23	5408.1	7968.88	3930.75	6051.21	5882.93	7481.59	3826.36	3824.87	4388.65	3088.16	1284.77	4622.39	2317.04	3445.63	2479.27	2443.85	4524.33	2605.81	6030.27	3888.64	3419.28	3394.47	5207.82	4667.01	3672.96	4073.71	2990.1
PRR24	280.906	-0.581045	0.203866	-2.85129	0.00435422	0.158532	265.751	272.144	246.167	67.9173	172.076	326.667	214.531	103.392	215.84	158.137	158.665	164.728	205.468	404.674	157.456	164.026	260.955	278.241	435.639	154.83	104.355	188.065	130.221	873.379	217.489	739.536	502.811	480.453	292.406	200.167	678.899	147.069	287.75
ICAM1	1470.42	-0.665587	0.237068	-2.849	0.00438563	0.159345	631.703	2358.59	791.251	37.5333	979.083	853.361	758.863	227.846	509.381	670.435	527.599	187.294	334.673	1387.24	720.275	1830.05	891.975	687.268	6633.02	688.863	787.711	1118.49	156.933	2362.86	118.847	1929.73	4752.61	892.477	281.308	691.07	1279.01	377.765	12068.8
RNF180	961.511	0.619736	0.217661	2.84746	0.00440701	0.15979	492.293	804.063	242.196	1376.22	1947.12	2758.16	1360.83	3421.52	732.621	1363.11	1875.48	1151.97	796.66	726.792	912.07	191.507	245.498	280.805	503.225	202.066	595.832	445.417	699.519	470.952	884.218	962.734	384.739	1194.58	1074.09	643.883	1391.26	614.228	984.189
ZNF114	61.6945	0.651718	0.229171	2.84604	0.00442673	0.160175	33.4004	14.8442	52.1828	116.174	114.104	158.463	172.905	208.7	37.0011	126.015	144.801	25.9503	30.2529	47.9122	51.0893	12.0229	90.0158	44.8776	10.2849	30.8348	10.0989	17.8167	56.7629	15.5738	99.8311	38.9229	39.3574	64.7883	29.4336	39.5767	52.8872	36.5269	12.5109
HAPLN2	198.844	0.624299	0.225951	2.84453	0.00444765	0.160274	2772.23	7.42212	313.664	94.7268	84.6576	71.4381	32.0195	63.1843	398.378	14.8254	16.9448	226.783	592.453	241.035	57.7895	80.7251	400.07	3.84665	10.2849	154.174	20.1977	8.90833	125.212	31.1476	61.8002	6.68988	11.245	219.115	164.056	125.58	134.916	16.341	0
PSMD8	1245	-0.583241	0.205223	-2.84453	0.00444775	0.160274	1060.1	1215.58	755.517	811.433	779.402	1057.28	730.045	654.819	802.923	938.115	734.018	486.287	978.808	1284.78	1139.88	1125	981.081	697.526	2108.4	636.378	508.309	676.043	759.621	3435.58	715.456	4525.4	1683.53	1159.64	1054.3	975.718	1148.41	991.032	4474.72
HHATL	115.686	0.658435	0.234453	2.84385	0.00445713	0.160283	518.432	16.4936	187.745	53.6189	63.4932	48.7078	44.8273	30.6348	373.711	13.1781	16.1746	827.026	302.529	214.499	46.9017	55.8205	14.548	14.1044	8.81563	197.474	148.117	37.613	60.1018	4.98362	29.7116	26.7595	9.63855	9.46346	259.112	77.6313	73.3945	11.5348	20.8515
MTMR10	1325.72	0.581637	0.204567	2.8428	0.00447193	0.160486	4326.08	693.556	1276.21	773.9	1504.51	1245.62	1373.64	1600.67	1910.49	1038.6	834.146	4275.04	2698.81	980.358	1435.53	1006.49	363.7	643.673	642.071	1006.4	1107.51	1001.69	714.544	716.395	590.667	2231.38	605.622	674.089	2583.89	1283.96	739.342	765.142	1105.13
SPTLC2	1085.12	0.489594	0.172246	2.84207	0.00448222	0.160528	3549.15	1002.81	1466.22	813.22	1209.13	867.648	803.69	1250.28	1736.58	882.932	1096.79	983.856	1414.95	1284.78	762.989	1808.59	420.983	1660.47	613.421	1233.39	676.623	927.456	981.663	498.985	767.748	704.262	755.02	536.505	973.24	1389.75	971.398	1080.43	683.928
CYBB	1074.14	0.667515	0.236972	2.83687	0.00455578	0.161256	1423.15	954.98	905.826	287.755	732.472	377.973	685.218	547.597	689.453	1583.02	1781.51	67.6965	893.092	6168.15	2486.63	5695.41	73.6493	400.052	796.345	601.607	1602.35	2896.2	582.654	84.0986	240.07	49.87	1458.63	118.657	306.882	292.259	178.09	226.851	258.558
KIAA1598	2351.82	0.6599	0.235199	2.83908	0.00452445	0.161256	14234.4	641.601	2647.14	941.906	432.49	1014.42	316.993	166.577	3658.17	387.93	190.244	20283	5929.57	1831.72	2148.26	1941.7	221.857	550.071	642.806	3004.75	1036.82	1117.5	2442.47	382.493	2657.41	703.653	282.731	323.941	3841.33	2543.57	379.924	312.401	400.348
TMCC3	587.506	0.652091	0.23042	2.83226	0.00462203	0.161256	2971.18	436.256	294.946	268.095	451.814	230.55	185.713	440.375	949.694	170.492	234.146	2975.26	1567.48	536.617	592.971	523.854	44.5533	473.138	350.421	431.687	590.783	613.685	450.764	455.378	255.52	173.329	285.14	368.347	695.791	613.439	223.421	245.115	287.75
APC2	3013.66	0.635	0.223675	2.83954	0.00451783	0.161256	3614.5	1495.15	1415.74	4361.01	3906.21	8154.33	2699.25	5506.61	4594.3	3697.28	8010.27	6714.37	1142.68	5400.81	1960.66	1544.08	2227.66	800.103	1582.4	2394.62	1661.26	783.933	4779.77	650.985	5382.56	836.843	550.201	3700.21	3741.45	2597.6	1952.51	1237.11	354.475
SORCS3.AS1	13.3003	0.590835	0.217485	2.83296	0.00461185	0.161256	4.35657	26.3898	14.7473	17.873	22.0846	12.9887	3.20195	30.6348	1.23337	46.1233	117.073	0	19.5383	0	27.6385	6.01144	9.09251	1.28222	9.55026	19.6818	1.68314	0	26.7119	0.622952	9.50772	0	6.4257	0	3.37763	0	1.07933	0	0
ZNF577	403.555	0.57011	0.201211	2.83282	0.00461395	0.161256	425.492	327.398	262.616	875.776	430.649	655.282	483.495	740.979	296.009	362.397	636.2	1175.66	641.614	392.88	270.522	178.626	347.334	247.468	168.232	192.882	346.727	238.545	510.866	165.705	742.791	161.165	163.855	607.845	337.28	275.515	344.307	240.308	70.895
ERMP1	657.851	0.551583	0.194444	2.836	0.00456824	0.161256	1951.74	297.71	568.339	738.154	716.829	611.77	714.035	381.02	1082.9	695.968	409.756	1797.34	889.31	844.729	656.623	779.77	189.124	693.679	221.125	589.798	451.082	531.53	804.697	469.083	268.593	678.718	595.984	396.009	743.078	796.862	603.346	402.757	137.62
UGGT2	744.954	0.508243	0.179289	2.83444	0.00459067	0.161256	821.94	564.081	1039.12	1349.41	823.571	974.805	992.605	1342.19	582.15	1144.02	1501.16	892.466	606.319	538.091	561.982	781.487	350.062	1262.98	225.533	715.761	535.239	568.154	607.696	193.115	1146.87	437.275	625.703	404.017	607.008	818.934	509.444	751.685	308.602
KPNB1	4245.69	-0.373528	0.131807	-2.834	0.00459686	0.161256	3602.89	3767.14	2803.69	3619.28	3894.25	3666.07	3387.67	3676.18	3351.06	3571.26	3142.49	3717.67	4016.71	3615.53	4186.81	4116.98	4034.35	4247.98	5558.99	2848.61	3283.81	3671.22	3060.19	7874.74	4492.4	9867.57	4584.74	3657.26	3796.45	3644.1	4212.63	5180.09	7956.92
CCDC107	57.856	-0.613183	0.216617	-2.83503	0.00458208	0.161256	65.3486	66.7991	34.5995	30.3841	41.4086	35.0696	9.60586	40.2082	37.0011	24.7089	22.3363	39.4896	60.5059	47.1751	26.8009	59.2556	62.7383	20.5155	58.7708	26.2424	25.2471	29.6944	48.4154	214.296	60.6117	151.434	49.7992	52.413	71.4127	41.0989	84.1878	29.7982	241.877
ACTB	74541.8	-0.62068	0.219168	-2.83728	0.00454996	0.161256	63382.3	72298.9	43800.7	17193.8	35182.6	44628.7	56594.5	26757.6	48481.3	55810.9	45261.1	41820.7	62758.4	64929.2	65592.8	80289.7	47335.6	52882.5	116428	52497.9	34721.5	57811.1	29182.8	296039	60944.5	260021	67317.3	26125.7	59172.2	56328.3	34083.1	69828.8	314378
RCAN1	2692.97	-0.637561	0.225262	-2.83818	0.00453712	0.161256	3273.24	1713.69	1170.71	1086.68	1282.75	1530.07	3227.57	1671.51	1203.77	2399.24	1605.13	2034.28	1504.45	2782.59	1139.04	1165.36	1817.59	688.55	2278.84	1222.9	555.437	1295.67	985.002	12910.7	4972.54	7765.73	2226.51	5718.84	1060.58	1037.37	5429.03	3836.28	6276.29
CKM	17.6574	-0.652299	0.230019	-2.83527	0.0045787	0.161256	13.0697	28.8638	2.83602	12.5111	23.0048	24.6786	3.20195	5.74402	1.23337	5.76541	15.4044	4.5131	11.9751	9.58245	9.21283	6.87022	22.7313	11.54	25.7122	13.7773	33.6628	31.6741	6.67798	6.85247	16.6385	32.233	21.6867	68.4281	8.68533	5.32764	48.5699	12.496	37.5326
ZNF22	282.294	0.317101	0.112156	2.82737	0.00469319	0.162782	442.918	213.592	302.887	296.691	340.471	326.018	329.801	359.959	345.343	376.399	330.424	440.027	234.46	254.303	271.36	203.53	272.775	259.008	141.05	309.66	247.422	233.596	248.755	220.525	288.797	198.264	258.634	222.027	269.728	307.481	207.232	349.889	212.685
PSMB2	1425.37	-0.383124	0.13554	-2.82671	0.00470285	0.162782	1103.66	1500.92	1392.49	1279.71	1001.17	1061.83	1155.9	886.495	906.526	1227.21	1036.71	1088.79	1235.33	1364.39	1505.04	1665.17	1683.93	1195.03	2336.14	1628.34	1035.13	1052.17	1093.52	3283.58	1186.09	2140.15	1923.69	1209.14	1414.74	1267.98	1310.31	1430.32	2435.45
TCP1	1586.66	-0.454298	0.160707	-2.82717	0.00469615	0.162782	1652.59	1081.16	1405.53	909.735	1056.38	1166.39	1082.26	1177.53	1058.23	1204.15	939.666	2596.16	1440.8	1058.49	1375.22	1509.73	1924.88	1132.2	1647.05	1320.65	1112.56	1370.89	1255.46	3203.22	1989.49	4633.04	1819.28	1471.93	1301.35	1194.91	2142.47	1457.23	2668.99
DDX39A	873.728	-0.539624	0.190909	-2.82799	0.00468418	0.162782	744.974	846.122	519.56	616.618	990.126	812.446	461.081	1160.29	356.444	432.406	587.676	498.698	801.703	587.478	563.657	695.61	907.432	775.741	1008.65	526.16	345.044	454.325	737.917	2584.01	900.857	1615.91	1022.49	1841.01	541.386	653.777	987.588	691.127	2564.73
TRMT112	459.221	-0.509442	0.180519	-2.82269	0.00476226	0.164514	412.422	563.257	397.043	155.495	273.297	301.988	320.195	260.396	425.512	294.86	217.972	490.8	540.141	386.983	417.927	296.278	556.461	191.05	1043.92	456.618	296.233	336.537	240.407	869.018	405.267	1040.58	515.663	516.85	422.686	383.59	719.914	374.881	1030.06
RAD23B	2456.12	-0.459635	0.162896	-2.82203	0.004772	0.164526	2271.23	2453.42	1540.53	1601.42	1710.64	1926.23	1818.71	2083.17	1613.25	2101.91	2600.26	1852.63	1535.97	2272.51	2105.55	2456.96	2636.83	2032.31	3480.7	1528.62	1807.69	2044.96	2494.23	7133.43	1611.56	5250.95	2595.18	1660.47	2373.99	1844.88	2577.44	2496.32	5538.15
RARRES1	96.2737	-0.636812	0.226277	-2.8212	0.00478445	0.164632	68.253	47.0068	32.3307	46.4697	52.4509	58.4494	54.4332	51.6962	44.4013	60.125	177.92	18.0524	33.4043	107.618	81.2404	88.4541	82.7418	167.97	64.6479	59.0454	116.137	682.972	61.7713	65.41	51.104	64.4661	212.048	82.9873	21.7133	44.1433	96.0604	123.038	158.471
ERMN	1380.97	0.756409	0.214195	2.81915	0.00481503	0.164829	29592.7	78.3446	2258.04	135.835	324.827	198.728	233.743	13.4027	6242.08	34.5925	6.16174	14769.1	9973.38	525.56	939.708	475.763	11.8203	217.977	135.173	2422.83	220.492	90.0731	168.619	70.3936	61.8002	641.62	29.7189	50.9571	3279.19	1246.67	109.012	183.596	25.0218
SEMA3E	116.741	0.661914	0.236563	2.81845	0.00482561	0.164829	78.4183	43.7081	267.721	159.069	85.5778	13.6382	70.443	166.577	56.735	459.586	488.318	71.0814	178.996	290.422	51.0893	286.832	3.637	23.0799	24.9776	116.779	18.5146	24.7454	115.195	67.9018	272.158	156.3	1.60643	4.36775	115.322	52.5153	49.6492	37.4881	0
ALK	347.606	0.644828	0.228927	2.81831	0.00482774	0.164829	130.697	372.755	47.078	386.056	472.058	396.157	762.065	892.239	313.276	1060.01	918.87	102.673	415.347	563.153	310.723	392.461	74.5586	102.577	355.564	160.735	282.768	132.635	115.195	28.0329	676.237	190.357	432.128	171.07	69.9652	368.368	193.2	490.229	91.7465
MRPS35	439.174	-0.426946	0.151486	-2.81832	0.00482759	0.164829	447.275	476.665	392.506	310.99	342.311	407.847	230.541	321.665	293.542	431.582	372.786	340.739	315.765	338.334	433.84	369.274	470.992	293.628	440.781	356.897	287.817	357.323	337.238	1004.82	436.167	1136.67	440.161	396.009	440.057	372.173	546.141	553.671	796.526
ILDR2	1181.62	0.626388	0.222385	2.81711	0.00484578	0.165123	479.223	1086.93	536.008	4187.64	1199.93	2469.16	1757.87	1952.97	497.048	2967.54	2744.29	2196.75	523.754	1201.49	927.983	306.584	508.271	169.253	836.75	526.16	397.222	354.354	1819.75	388.722	1625.82	855.696	450.602	1014.05	1496.77	737.497	1176.47	1125.6	475.413
TTLL6	26.3271	0.596462	0.221231	2.81646	0.0048556	0.165137	0	4.1234	2.83602	8.93649	119.625	14.9371	70.443	172.321	50.5681	74.1268	140.95	2.25655	5.67242	2.94845	7.53777	1.71755	10.0018	0	0	9.18484	28.6134	9.89814	8.34748	0	0	17.6369	4.81928	1.45592	16.8881	16.744	4.31732	20.1859	41.7029
LRRTM4	127.217	0.659615	0.236318	2.81547	0.0048706	0.165327	75.5139	82.468	45.3764	425.377	206.123	46.11	156.896	440.375	65.3685	241.324	519.127	384.742	138.659	34.6442	127.304	37.7862	12.7295	12.8222	29.3854	51.8287	16.8314	23.7555	328.891	47.3444	99.8311	2.43268	15.261	14.5592	271.658	153.74	48.5699	41.3331	0
TUBB4B	1673.29	-0.435875	0.154885	-2.81439	0.00488699	0.165563	1540.77	1120.74	968.786	984.801	1346.24	1377.46	1488.91	1391.97	1602.15	1487.48	1102.95	1097.81	1304.03	1292.16	1711.07	2286.07	1602.1	1814.34	1569.92	937.51	1440.77	1347.14	1562.65	4914.47	1440.42	3442.85	2361.45	1264.46	1699.43	1726.15	1476.52	2517.47	1997.57
UBE2L6	930.822	-0.560974	0.199536	-2.81329	0.00490378	0.165812	917.785	1321.96	416.328	364.609	764.679	428.629	682.016	346.556	908.993	684.437	457.51	475.004	994.565	846.941	913.745	595.991	1531.18	478.267	1741.09	688.207	621.08	620.614	691.171	2929.12	572.84	1816	995.984	710.487	1254.55	544.941	715.596	779.561	2906.69
EMD	623.515	-0.582793	0.207428	-2.81238	0.00491768	0.165962	477.771	604.491	870.659	280.606	282.499	363.035	406.648	262.31	436.613	453.82	338.126	266.273	605.689	381.824	442.216	784.922	733.765	367.996	1075.51	836.476	461.181	359.303	295.501	1776.66	249.578	1802.62	465.863	582.367	473.833	404.9	592.553	450.819	2389.58
MRPL49	535.414	-0.502038	0.178641	-2.81111	0.00493707	0.166297	434.205	639.127	424.269	266.307	343.231	444.215	416.254	354.215	559.949	389.577	297.304	405.051	444.34	423.102	430.49	473.186	843.785	309.014	798.549	444.809	334.945	409.783	268.789	1009.81	330.393	1642.67	554.217	576.543	467.078	406.422	501.889	561.36	1463.77
NHEJ1	123.612	-0.406021	0.144527	-2.80912	0.00496774	0.167009	126.341	121.228	98.1264	100.089	119.625	108.456	86.4527	89.9897	88.8026	96.3648	90.1155	103.801	126.684	85.5049	92.9658	121.088	126.386	169.253	116.807	139.085	92.5728	97.0018	75.1273	223.64	97.4541	300.436	130.924	137.584	105.189	134.713	82.0291	145.146	250.218
SDPR	191.102	0.658115	0.236465	2.80811	0.00498329	0.167129	159.741	86.5914	142.936	169.793	906.388	46.7595	48.0293	187.638	1381.37	109.543	82.4133	793.178	101.473	67.0771	164.156	81.5838	0	256.443	37.4664	41.9878	37.0291	77.2055	95.1613	123.345	10.6962	172.72	85.9438	20.3828	239.329	191.795	28.0626	105.736	254.388
LIMCH1	2438.7	0.629313	0.224206	2.80749	0.00499287	0.167129	5784.08	940.96	1151.43	1926.71	2285.75	2688.02	3365.25	3164.96	4575.8	1992.36	1602.82	12662.6	5153.08	1229.5	2423.81	969.56	1185.66	789.846	1626.48	1490.57	1755.52	1041.28	1108.55	1310.07	2879.65	3971.35	204.819	871.366	4428.55	2251.31	1131.14	1138.1	1376.2
OPALIN	207.457	0.32652	0.165646	2.80704	0.00499987	0.167129	2378.69	0	217.807	17.873	0	31.8224	28.8176	0	2438.37	0	0	2899.67	921.454	16.9536	45.2266	27.4809	0.909251	19.2333	42.6089	456.618	0	0	40.0679	29.2788	0	50.4782	0	2.18388	474.316	381.306	3.23799	15.3797	0
C1QA	773.737	0.662018	0.236993	2.80481	0.00503464	0.167737	1571.27	1279.9	1074.85	116.174	484.021	219.51	489.899	225.932	791.823	560.892	1129.91	33.8483	1456.55	3743.79	1601.36	2982.53	86.3788	269.266	664.11	1255.7	663.158	1514.42	400.679	69.1477	228.185	37.7066	775.1	544.513	201.693	352.385	315.165	130.728	262.728
LOC100132354	8.30468	-0.193712	0.207908	-2.80465	0.00503718	0.167737	0	0	85.0807	1.7873	0	2.59775	9.60586	0	0	6.58904	0.770218	11.2828	3.78162	1.47422	0.83753	2.57633	53.6458	0	9.55026	31.4909	0	0	6.67798	3.11476	8.31926	0	4.81928	57.5087	0	0	35.6179	1.92247	16.6812
TUBA1C	1330.87	-0.621365	0.222196	-2.80242	0.00507203	0.168578	888.741	1907.49	1095.27	173.368	853.937	769.583	576.351	388.679	645.052	1170.38	653.145	206.474	872.923	1081.34	1362.66	1920.23	1486.62	1378.38	2478.66	742.66	816.324	1511.45	425.721	4014.93	637.017	4099.07	3355.02	1060.64	362.854	888.954	1016.73	1875.37	3202.79
SLC16A9	249.258	0.658478	0.235798	2.79958	0.00511694	0.168859	72.6095	32.1625	94.156	268.095	353.353	381.22	275.368	995.631	878.159	697.615	407.445	190.679	116.6	526.297	285.598	41.2213	162.756	25.6443	26.4469	179.76	265.936	172.228	312.196	161.345	139.05	46.221	20.0803	248.234	102.294	76.8702	69.0772	546.942	54.2138
LINC00341	121.167	0.647409	0.231514	2.79812	0.00514003	0.168859	440.014	40.4093	89.0511	60.7681	126.986	52.6044	233.743	63.1843	164.038	79.8922	25.4172	353.15	351.06	126.046	109.716	338.358	40.007	142.326	49.9552	149.582	146.433	151.442	70.1188	18.6886	55.8579	25.5432	97.1887	23.2947	165.504	123.297	22.6659	41.3331	20.8515
SOX10	582.409	0.642696	0.233238	2.79729	0.00515334	0.168859	4831.44	103.91	720.35	160.857	292.621	218.86	121.674	172.321	1191.43	44.4761	56.9961	930.827	2042.07	1316.48	322.449	1690.93	44.5533	119.246	99.9104	656.06	57.2268	68.2972	1046.77	364.427	206.793	63.2497	28.1124	82.9873	563.099	1226.88	318.403	30.7595	25.0218
SYNE3	212.993	0.617944	0.22079	2.79888	0.00512794	0.168859	781.279	147.618	166.758	60.7681	159.193	106.508	381.032	126.369	293.542	154.843	77.0218	373.459	664.304	238.824	185.094	569.369	96.3806	198.744	155.743	273.577	191.878	187.075	175.297	69.1477	139.05	65.6824	179.116	42.2216	231.609	270.187	32.3799	109.581	125.109
DHFRL1	207	0.372788	0.133203	2.79804	0.00514132	0.168859	296.247	131.949	250.704	252.009	203.362	276.66	144.088	218.273	268.874	320.392	244.929	216.629	213.661	265.36	181.744	309.16	186.396	144.89	114.603	169.263	291.184	231.617	183.645	173.181	259.085	161.773	106.827	136.128	220.511	219.955	141.392	204.743	91.7465
PPP2R5D	830.816	-0.356767	0.127425	-2.79981	0.00511325	0.168859	731.904	700.978	488.93	647.002	679.101	833.877	742.853	628.013	716.587	688.555	640.051	1047.04	583.629	635.39	878.569	836.449	1008.36	785.999	1148.24	570.772	681.673	642.39	777.985	1581.68	868.768	1693.15	930.923	850.255	1215.95	739.019	706.962	726.693	1009.21
EIF4A3	655.101	-0.482622	0.17245	-2.79923	0.0051225	0.168859	679.625	624.283	563.802	382.482	662.538	402.651	640.39	271.884	430.446	490.884	447.497	379.101	460.727	644.235	572.87	720.514	833.783	555.2	1309.12	581.925	371.974	575.082	302.179	1325.64	515.794	1558.74	738.152	668.994	448.26	565.49	633.567	650.755	1609.73
TSR1	804.326	-0.493697	0.176603	-2.79643	0.00516709	0.168859	538.763	458.522	513.32	736.367	562.237	779.325	832.508	643.331	540.216	632.548	536.842	1198.23	709.053	465.117	623.122	429.389	937.437	476.985	595.789	627.849	621.08	777.994	499.179	1356.79	905.61	2676.56	741.365	1017.69	725.225	548.746	1030.76	711.313	2093.49
LNX1	187.054	-0.542602	0.194075	-2.79684	0.00516049	0.168859	94.3924	101.436	112.307	175.155	154.592	93.519	80.0488	88.075	117.17	149.077	103.209	412.949	91.389	263.149	134.005	100.477	215.492	96.1663	125.623	105.626	269.303	214.79	407.357	401.181	385.063	360.645	129.317	107.01	251.875	121.775	248.246	191.286	271.069
KCNH8	173.001	0.647344	0.234462	2.79574	0.00517812	0.168905	358.691	47.0068	212.702	350.31	44.1692	275.361	25.6156	78.5017	202.272	21.4144	137.869	1542.35	346.018	218.185	108.041	216.412	41.8255	12.8222	30.1201	196.162	154.849	47.5111	372.298	60.4264	67.7425	3.04085	4.01606	11.6473	207.965	183.423	110.092	20.1859	0
RASGRF1	131.731	0.620986	0.227775	2.79335	0.00521647	0.169525	1359.25	14.8442	231.42	23.2349	67.174	92.8695	28.8176	5.74402	192.406	1.64726	8.4724	629.578	279.84	80.3451	210.22	87.5953	14.548	2.56443	23.5083	89.8802	15.1483	14.8472	212.026	16.8197	20.2039	23.7187	6.4257	18.9269	321.357	187.228	30.2213	15.3797	20.8515
POLE3	629.741	-0.427945	0.153212	-2.79338	0.00521612	0.169525	556.189	580.575	404.417	386.056	601.805	669.57	432.264	695.027	552.549	452.997	429.011	597.986	491.61	403.2	523.456	574.522	1150.2	496.218	630.317	308.348	424.152	465.213	616.044	1650.2	703.571	1058.22	650.602	758.533	536.56	474.921	778.198	648.833	1080.11
JMJD6	674.449	-0.54324	0.194643	-2.79258	0.00522901	0.169619	609.92	961.577	564.369	418.228	606.406	412.393	406.648	336.983	382.344	403.579	378.947	831.539	622.076	300.741	415.415	533.301	901.067	498.782	1338.51	673.774	318.114	405.824	320.543	1090.79	473.009	1686.46	872.289	877.19	570.337	494.709	736.104	358.54	2456.3
DUSP14	256.591	-0.497322	0.17828	-2.79049	0.00526281	0.170056	171.359	183.904	200.79	232.349	145.39	196.78	192.117	132.113	217.073	274.269	170.988	180.524	231.939	225.556	270.522	210.4	128.204	243.621	275.488	234.869	338.312	303.873	115.195	728.231	123.6	374.633	463.454	197.277	278.896	229.088	150.027	333.548	713.12
E2F5	166.801	-0.605664	0.217427	-2.78995	0.00527156	0.170056	34.8526	124.527	82.8119	168.006	124.226	102.611	147.29	157.003	81.4023	236.382	164.827	91.3903	69.9599	135.628	108.879	45.5152	145.48	71.8041	120.48	57.0772	99.3054	156.391	212.026	920.723	125.977	298.612	106.024	329.765	117.252	70.7814	195.359	326.819	275.239
FOSL1	213.583	-0.624826	0.224383	-2.79026	0.00526652	0.170056	127.793	299.359	83.3791	32.1714	101.221	151.968	153.694	45.9522	109.77	151.548	58.5366	57.542	189.711	86.9791	268.009	394.179	68.1938	351.327	910.948	110.218	205.343	200.932	65.1103	591.182	141.427	309.559	429.719	177.622	98.9163	221.477	195.359	392.183	266.899
TRPM3	389.596	0.658415	0.237041	2.78908	0.0052858	0.170203	63.8964	259.774	98.1264	1989.26	480.34	34.4202	243.348	928.617	1396.17	355.808	458.28	1038.01	67.4388	1172.74	309.886	51.5266	18.185	58.982	214.514	160.079	292.867	212.81	163.611	26.7869	95.0772	384.972	314.056	500.835	504.714	293.02	295.737	276.835	95.9168
ALKBH5	2304.53	-0.494244	0.177318	-2.78798	0.0053038	0.170469	2261.06	3335.83	2007.34	1134.93	1280.91	1437.2	1549.75	1033.92	1914.19	1676.09	1180.74	2780.07	2011.82	1438.84	1817.44	2340.17	4644.45	1430.95	4167.59	2226.01	1947.4	2149.88	1090.18	4100.27	1561.64	5313.59	3032.13	2013.53	2901.87	1858.58	1815.43	1608.14	4987.67
LILRB5	35.2575	0.632698	0.230632	2.78597	0.0053367	0.17059	181.524	30.5132	38.0027	0	30.3663	2.59775	25.6156	5.74402	11.1003	31.298	15.4044	0	25.2108	173.221	90.4532	214.694	2.72775	28.2088	30.8547	92.5045	0	12.8676	16.695	11.2131	9.50772	15.2043	24.8996	5.82367	12.063	12.9385	6.47599	5.7674	0
ATP11A	1864.39	0.5075	0.18212	2.78622	0.00533274	0.17059	3955.77	1748.32	2534.84	2430.72	2429.3	1915.19	2487.92	2379.94	1866.09	1905.88	2172.02	998.524	1564.33	3119.45	2091.31	2768.7	1090.19	2307.99	1223.9	2149.25	1053.65	1341.2	777.985	199.968	2753.67	2148.67	1306.02	2105.26	1262.75	2045.05	950.89	1606.22	834.059
PI15	101.851	-0.653858	0.236991	-2.78676	0.00532376	0.17059	47.9223	91.5395	24.3898	91.1522	85.5778	45.4606	32.0195	82.331	35.7677	37.0634	46.9833	12.411	17.0173	47.9122	19.2632	225	378.248	151.302	30.8547	5.90454	70.692	784.923	113.526	113.377	36.8424	34.6657	97.1887	36.3979	31.3637	266.382	28.0626	76.8987	162.641
EFTUD1	480.895	-0.502755	0.180594	-2.78509	0.00535137	0.170748	373.213	532.743	292.678	287.755	311.025	295.494	361.821	528.45	287.375	411.815	395.122	328.328	509.258	290.422	350.925	486.927	420.983	503.911	773.571	417.254	481.379	538.459	222.043	390.591	424.282	1628.07	503.614	384.362	324.735	378.262	383.162	495.997	1555.52
ENO2	5210.52	-0.652892	0.236647	-2.7843	0.0053643	0.17085	3652.26	10155.1	1347.11	899.011	1327.84	2957.54	2385.45	735.235	2239.8	5215.23	2614.12	5781.28	1177.34	1964.4	2834.2	3804.38	3688.83	739.839	15187.9	2685.25	1371.76	1574.79	1714.57	15236.2	3095.95	22618.5	4068.27	1908.71	5518.56	2360.9	4825.69	1385.14	34876.2
MITF	348.471	0.593263	0.213128	2.78288	0.00538782	0.170941	1010.72	343.892	241.629	187.666	238.33	268.218	192.117	344.641	416.879	136.723	226.444	955.649	744.978	608.854	666.674	604.579	49.0995	335.941	352.625	280.138	481.379	492.928	140.238	105.279	133.108	290.706	365.462	158.695	320.875	362.279	124.123	151.875	166.812
RPF2	214.331	-0.531189	0.190934	-2.78343	0.00537868	0.170941	175.715	131.949	240.495	87.5776	110.423	169.503	230.541	220.188	138.137	218.262	177.92	109.443	112.188	187.226	155.78	166.603	298.234	202.59	121.215	183.697	163.265	160.35	121.873	406.165	185.401	895.227	222.49	314.478	128.832	121.013	262.277	195.13	458.732
PDZK1IP1	12.1876	-0.553338	0.214752	-2.78237	0.00539641	0.170941	5.80876	17.3183	2.83602	0	0.920191	2.59775	9.60586	0	11.1003	4.11815	0	5.64138	0	3.68556	0	7.729	5.4555	6.41108	74.9328	3.2803	13.4651	8.90833	1.6695	21.8033	1.18847	0	7.22891	0	17.3707	4.56654	0	14.4185	150.131
SRCIN1	874.505	0.64363	0.234444	2.78015	0.00543335	0.171147	6979.23	420.587	696.527	520.104	449.053	285.752	220.935	277.628	2183.06	139.194	308.857	4997.13	2096.91	345.705	861.818	340.076	18.185	166.688	486.329	940.134	62.2763	14.8472	796.349	310.853	578.782	199.48	83.5341	147.048	2442.99	952.886	194.28	166.293	175.152
NFIA	4956.69	0.603318	0.216963	2.78067	0.00542472	0.171147	2211.69	1789.56	5902.33	14264.4	5701.5	10259.8	10371.1	7647.21	6615.79	4216.99	2845.19	14854.9	5998.27	2809.87	6701.91	976.43	4878.13	2684.96	1223.17	4564.21	3381.43	2214.22	3657.86	3787.55	2758.43	3074.91	1134.14	2741.49	11058.4	5106.92	2275.23	3973.74	1889.14
KLHL4	484.841	0.600989	0.21626	2.77912	0.00545071	0.171147	717.382	260.599	187.178	1195.7	311.945	683.208	553.938	934.361	236.807	506.533	402.054	2220.45	829.434	425.313	238.696	369.274	70.0123	229.517	254.919	227.653	183.463	251.413	263.78	313.968	579.971	889.145	309.237	524.858	476.246	333.358	308.689	189.363	521.287
GLCE	339.541	0.520687	0.187359	2.77848	0.0054614	0.171147	638.964	268.021	460.57	498.656	342.311	310.431	345.811	557.17	325.609	365.692	477.535	630.706	246.435	440.055	325.799	443.129	103.655	639.826	239.491	419.878	228.907	284.077	233.729	90.3281	319.697	75.4132	452.209	165.975	235.469	347.818	203.994	374.881	112.598
SLC34A2	27.4797	-0.496987	0.200378	-2.77884	0.00545542	0.171147	1.45219	3.29872	3.40323	0	7.36153	1.29887	22.4137	0	18.5005	38.7106	0	0	0	33.9071	5.86271	0.858777	0	0	1.46927	1.96818	11.782	24.7454	15.0255	312.722	226.997	1.21634	3.21285	56.0528	0	8.372	50.7285	22.1084	33.3623
MRPS2	321.974	-0.505874	0.182095	-2.77953	0.00544376	0.171147	246.872	325.749	205.895	300.266	268.696	146.123	278.57	333.153	175.138	294.86	318.1	205.346	220.594	256.515	210.22	249.904	311.873	201.308	437.843	172.544	200.294	192.024	282.145	826.658	251.955	866.643	319.679	385.09	274.07	238.221	342.148	306.634	980.019
CNTNAP4	612.814	0.504121	0.198852	2.77673	0.00549088	0.171764	6154.38	65.9744	888.243	128.685	172.076	181.842	54.4332	5.74402	1404.81	3.29452	0	2613.09	2071.7	1581.1	564.495	998.758	0	93.6018	13.9581	694.111	0	0	631.069	85.9674	114.093	125.891	7.22891	18.199	893.624	414.794	179.169	24.9921	37.5326
IFT88	365.934	0.500248	0.180409	2.77286	0.00555668	0.172591	352.882	317.502	385.132	471.847	370.837	264.321	569.948	411.655	277.508	672.083	584.596	921.801	471.441	361.922	340.875	336.641	83.6511	278.241	249.041	333.278	560.486	381.079	200.339	169.443	291.174	526.068	172.691	206.74	415.931	270.187	102.536	340.277	383.667
FAM114A2	356.452	-0.319277	0.11513	-2.77324	0.00555016	0.172591	315.125	438.73	290.976	421.802	266.855	272.764	227.339	252.737	266.408	319.569	300.385	305.763	330.891	340.545	304.023	346.946	385.522	360.303	424.619	349.024	336.628	465.213	238.738	667.805	361.293	467.683	338.153	281.72	314.119	341.73	339.989	443.129	646.395
SEC13	1000.39	-0.487597	0.175868	-2.77307	0.00555307	0.172591	893.097	1284.03	808.834	664.875	733.392	985.846	746.055	746.723	721.521	728.913	656.226	488.543	718.507	697.307	799.841	1058.01	1931.25	873.19	2183.34	972.937	287.817	481.05	626.061	2194.04	873.522	1459	1530.12	1190.94	743.078	721.514	1425.8	902.598	1884.97
UBC	7506.46	-0.619071	0.223667	-2.77448	0.00552897	0.172591	4845.96	9953.89	6060.58	2260.93	2871	3697.25	6189.37	2431.64	5870.84	8863.09	3968.16	4931.69	4973.45	5432.51	4963.2	4534.34	6151.99	3217.08	14957.9	4044.61	4847.45	6291.26	2222.1	16399.8	2937.89	33370.3	6987.95	5195.44	4199.84	4298.64	7804.64	4496.65	38441.8
STX5	602.811	-0.450268	0.162468	-2.77182	0.00557434	0.172834	389.187	950.856	465.108	573.723	368.076	565.01	544.332	428.887	555.016	372.281	449.037	383.614	494.761	440.055	447.241	449.141	981.081	551.353	1414.17	478.924	442.666	431.559	424.052	743.805	356.54	1158.57	561.446	877.19	480.106	513.736	992.984	436.4	1171.85
ANKRD40	3317.71	0.643507	0.232503	2.77093	0.00558965	0.172929	13599.8	890.655	1345.41	1272.56	2981.42	2487.34	4012.05	798.419	6195.21	1593.73	1172.27	20658.7	9438.91	1808.87	2776.41	1769.08	1152.02	1393.77	1043.18	1873.71	1886.8	2208.28	1435.77	4334.5	2047.73	4788.13	1555.02	857.535	5068.37	2714.81	1237.99	1430.32	1655.61
MAG	1103.83	0.440763	0.183219	2.7705	0.00559709	0.172929	16414.1	53.6042	1429.92	41.1078	215.325	205.222	214.531	0	2834.28	0.823631	0	353.15	1523.99	3179.9	602.184	4484.54	2.72775	70.5219	78.606	1553.55	0	4.94907	186.984	15.5738	26.1462	230.497	0	11.6473	127.385	1998.62	539.665	1.92247	25.0218
LINC00987	49.6066	0.560148	0.202058	2.76875	0.00562711	0.173079	106.01	25.5651	83.9463	69.7046	56.1317	30.5236	48.0293	61.2696	67.8353	50.2415	42.362	97.0317	103.364	50.1236	67.8399	43.7976	13.6388	58.982	33.0586	44.6121	45.4448	39.5926	50.0849	14.9509	23.7693	15.8124	69.8795	16.743	62.7274	62.4094	24.8246	56.7128	0
FAM228B	224.297	0.534789	0.193206	2.76793	0.00564141	0.173079	307.864	184.728	158.817	330.65	259.494	336.409	352.215	174.235	229.407	242.147	150.193	942.11	308.202	176.907	172.531	121.946	230.95	102.577	142.519	109.562	353.46	183.116	275.467	176.918	96.2657	138.663	73.0924	178.35	230.161	206.256	229.897	93.2397	133.449
BANF1	556.824	-0.392991	0.141972	-2.76822	0.00563633	0.173079	518.432	621.809	373.221	287.755	477.579	587.091	493.101	388.679	400.845	482.648	412.837	476.132	568.503	518.926	433.003	488.644	659.207	430.825	1032.16	381.827	412.37	464.223	455.772	1121.94	521.736	918.338	610.442	438.231	482.518	428.494	716.676	703.623	1067.6
ME3	322.944	-0.402422	0.145371	-2.76826	0.00563562	0.173079	209.115	352.138	187.745	141.197	299.982	256.528	329.801	181.894	357.677	307.214	202.567	352.022	520.602	142.262	288.11	215.553	341.878	334.659	290.181	246.022	452.765	427.6	357.272	493.378	394.57	360.645	396.787	264.977	497.476	373.696	195.359	451.78	433.711
LOC100506474	172.054	0.645172	0.235623	2.76609	0.00567335	0.173212	17.4263	274.619	13.6129	1027.7	308.264	266.269	342.609	271.884	22.2006	458.762	522.208	34.9765	43.4886	364.133	103.854	34.3511	4.54625	30.7732	239.491	3.93636	13.4651	8.90833	71.7883	49.2132	150.935	144.136	143.775	291.183	37.6364	44.9044	200.756	31.7207	104.257
NUBP2	428.933	-0.357566	0.129244	-2.76655	0.00566522	0.173212	351.43	579.75	325.576	316.352	363.476	316.925	355.417	440.375	357.677	298.154	288.062	443.412	499.804	305.901	329.987	347.805	689.212	310.296	435.639	520.912	277.718	321.69	430.73	784.92	726.152	358.821	420.883	607.845	489.274	359.235	552.617	406.602	542.138
ZFPL1	356.879	-0.506498	0.183205	-2.76552	0.00568324	0.173212	341.265	508.003	306.291	184.092	196.001	285.752	323.397	241.249	288.608	244.618	232.606	182.781	320.807	265.36	257.122	291.984	520.091	209.001	769.898	265.704	207.027	190.044	217.034	904.527	255.52	696.355	269.879	516.123	311.224	304.436	590.394	237.425	842.399
ZDHHC9	1849.08	-0.623511	0.226114	-2.7654	0.00568524	0.173212	3125.11	1194.96	760.622	621.98	835.534	1309.27	1130.29	687.368	1509.64	1179.44	1065.21	1000.78	1198.14	1421.89	958.134	1885.88	2144.92	883.447	2250.92	791.208	592.466	1377.82	998.358	9186.68	950.772	4723.05	1582.33	1328.52	621.484	804.473	2186.72	1445.7	9266.39
G0S2	92.9398	-0.641827	0.236408	-2.76343	0.00571978	0.173963	36.3048	191.326	11.3441	28.5968	12.8827	18.8337	32.0195	22.9761	55.5016	19.7671	36.2003	28.2069	101.473	69.2885	57.7895	69.561	17.2758	58.982	630.317	23.6182	45.4448	120.757	20.0339	30.5247	26.1462	77.8458	214.458	13.8312	14.9581	49.4709	74.4738	26.9145	829.888
SELL	77.4217	-0.647026	0.237169	-2.76232	0.00573922	0.174252	47.9223	56.0783	30.6291	3.5746	41.4086	8.44268	32.0195	11.488	91.2693	15.649	20.7959	22.5655	211.14	23.5876	39.3639	40.3625	30.9145	80.7797	172.639	50.5166	269.303	335.547	56.7629	74.1313	17.827	27.3677	36.9478	15.2871	41.9791	67.7371	11.8726	64.4027	504.606
LIN37	181.134	-0.504628	0.182864	-2.7598	0.00578361	0.174693	103.106	221.014	148.608	168.006	146.31	166.905	128.078	67.0136	124.57	117.779	109.371	85.7489	224.376	171.747	146.568	138.263	213.674	144.89	265.938	196.818	114.454	131.645	100.17	232.361	187.777	667.771	133.333	254.785	117.252	160.59	247.167	132.65	408.689
HSPB1	2158.95	-0.594504	0.215683	-2.76035	0.00577389	0.174693	1331.66	2378.38	2581.92	346.736	982.764	1174.18	1293.59	518.877	1658.88	2495.6	834.916	827.026	2679.27	1832.46	2211.08	1385.21	1443.89	783.434	4681.83	1411.19	2336.2	3600.95	736.248	6254.44	1341.78	4657.98	2433.73	1929.82	2990.17	1310.6	1135.46	2421.35	7243.8
PARM1	353.275	-0.646212	0.237124	-2.76049	0.00577139	0.174693	196.046	71.7472	193.984	112.6	86.498	26.6269	131.28	111.051	303.409	20.5908	175.61	354.278	707.162	68.5513	406.202	200.954	175.485	359.021	38.201	109.562	653.059	853.22	222.043	395.575	108.15	3208.71	289.96	24.0226	769.134	478.726	93.9018	608.461	104.257
IGSF11	483.243	0.595515	0.21592	2.75801	0.00581545	0.175353	692.695	197.923	322.172	936.544	700.266	1000.13	400.244	1330.7	684.52	591.367	770.218	464.849	363.665	754.065	478.229	326.335	449.17	48.7242	240.226	373.298	387.123	172.228	918.223	152	364.859	143.528	85.1405	725.047	286.133	208.539	812.736	345.083	221.026
BCKDHB	473.944	0.479118	0.173809	2.75604	0.00585052	0.176108	315.125	233.385	331.248	613.043	501.504	804.653	669.208	949.679	827.59	572.423	536.072	1033.5	599.386	538.091	400.339	201.813	414.618	203.872	198.352	410.694	479.696	439.478	267.119	406.788	360.105	399.568	313.253	403.289	754.659	456.654	388.559	428.71	187.663
TOMM40	708.885	-0.462538	0.167878	-2.75532	0.00586343	0.176194	474.866	785.096	476.452	559.424	622.969	599.431	480.293	532.28	552.549	411.815	398.203	419.718	775.231	579.369	643.223	874.235	700.123	570.586	1183.5	765.622	324.846	430.569	454.103	1521.87	500.344	2049.54	757.43	1115.23	662.98	612.678	943.335	722.848	892.443
CDH3	47.8547	-0.646284	0.236195	-2.75451	0.00587794	0.176328	17.4263	19.7923	17.5833	60.7681	43.249	30.5236	3.20195	47.8669	22.2006	15.649	43.9024	38.3614	11.3448	51.5978	36.8513	0	37.2793	15.3866	2.20391	5.24848	38.7123	85.124	55.0934	180.656	106.962	58.3844	77.1084	157.967	40.5315	40.3378	148.948	23.0696	45.8732
L3MBTL4	259.38	0.558869	0.20314	2.75149	0.00593242	0.17683	620.085	98.1369	361.877	289.542	407.645	268.867	489.899	239.334	259.007	380.517	85.4942	761.586	286.142	231.453	270.522	176.908	188.215	53.8531	47.0167	251.271	198.611	229.637	250.424	144.525	68.931	217.725	220.883	299.919	204.588	207.778	324.879	123.999	300.261
NPTX2	172.595	0.432106	0.227406	2.75292	0.00590654	0.17683	1542.23	48.6561	749.845	78.6411	64.4134	21.4314	38.4234	19.1467	97.4361	42.0052	46.2131	166.985	115.97	70.0256	475.717	753.148	3.637	46.1598	38.9357	475.643	8.41571	2.96944	181.975	11.8361	36.8424	26.1513	109.237	2.91183	683.246	251.16	57.2045	36.5269	0
PRELID1	217.029	-0.444689	0.16166	-2.7513	0.00593598	0.17683	164.098	237.508	180.938	173.368	123.306	157.164	160.098	153.174	199.806	136.723	154.814	178.268	209.249	173.221	224.458	210.4	121.84	197.461	326.178	145.645	99.3054	180.146	170.289	519.542	263.839	325.979	303.614	225.667	257.182	245.071	148.948	231.657	562.99
POLD2	1168.89	-0.477025	0.173409	-2.75145	0.00593317	0.17683	695.599	1060.54	769.697	1106.34	764.679	1219.64	675.612	832.884	987.928	783.273	948.909	996.267	1223.98	953.822	811.566	1143.03	1134.74	665.471	1759.45	892.242	856.719	919.538	906.536	3600.04	1074.37	2162.05	802.409	1015.5	1008.46	777.835	1166.76	1637.94	3219.47
BLVRB	253.99	-0.5966	0.217211	-2.7508	0.00594506	0.17683	187.333	363.684	130.457	91.1522	117.784	164.308	124.876	114.88	234.34	168.844	77.792	159.087	187.82	243.247	288.11	212.118	415.528	100.013	586.974	188.945	169.997	235.576	80.1358	744.428	96.2657	846.574	200	264.249	180.462	143.846	213.708	144.185	904.954
LOC440896	13.6958	-0.567356	0.217908	-2.74936	0.0059711	0.177304	5.80876	0	7.94087	0	34.0471	4.54606	0	3.82935	4.93348	2.47089	3.08087	0	0	13.268	2.51259	2.57633	18.185	10.2577	0	11.8091	47.128	21.7759	46.7459	4.36067	20.2039	0	2.40964	55.3248	0.965037	5.32764	117.647	4.80617	0
PKD2L1	9.92143	0.650499	0.237022	2.74051	0.00613435	0.17734	8.71314	40.4093	9.07528	10.7238	2.76057	3.89662	0	1.91467	11.1003	1.64726	2.31065	9.0262	50.4215	19.902	46.0641	12.8817	1.8185	6.41108	16.162	14.4333	8.41571	2.96944	11.6865	0.622952	5.94233	1.82451	3.21285	2.18388	4.34267	8.372	4.31732	3.84493	0
FIBCD1	66.7652	0.647348	0.236558	2.73888	0.00616492	0.17734	95.8446	18.143	532.605	35.746	48.7701	66.892	25.6156	49.7815	32.0676	51.0651	122.465	72.2096	80.6745	16.9536	35.1762	226.717	18.185	147.455	22.7737	68.8863	11.782	19.7963	45.0764	102.787	23.7693	20.0696	31.3253	12.3753	44.3917	47.9487	17.2693	58.6353	0
ATP8A1	828.39	0.646215	0.235883	2.74614	0.00603017	0.17734	4859.03	304.307	1056.14	1714.02	338.63	540.981	464.283	248.908	1718.08	172.962	91.656	2781.2	1358.86	1172.74	933.845	830.438	175.485	1141.17	202.025	949.975	382.073	283.087	1056.79	333.902	331.582	144.136	189.558	231.491	1300.39	1122.61	447.922	396.028	62.5544
RFXAP	151.49	0.454722	0.165726	2.74294	0.00608918	0.17734	156.837	145.968	213.269	262.733	234.649	175.998	160.098	214.444	168.972	219.909	194.095	171.498	137.399	179.855	105.529	145.133	197.307	150.019	55.0977	146.957	185.146	216.769	96.8307	69.1477	154.5	59.6007	67.4699	186.357	134.14	142.324	101.457	116.309	33.3623
SPOCK3	440.207	0.422787	0.179314	2.74754	0.00600445	0.17734	5238.05	18.143	637.538	64.3427	170.235	135.732	70.443	0	1238.3	1.64726	0	3338.57	1039.31	281.576	178.394	253.339	0.909251	80.7797	0	447.433	0	0	205.348	38.623	7.13079	65.0743	0	1.45592	608.938	334.119	55.0459	16.341	0
MARS	2597.66	-0.320826	0.234448	-2.74139	0.0061179	0.17734	1118.19	1284.03	13986.1	1603.21	1204.53	1263.16	1335.21	1070.3	1185.27	1953.65	2449.29	50.7724	1992.28	2705.94	1927.16	3070.13	4958.14	2991.41	1892.42	16948.7	1265.72	1323.38	1307.22	1719.35	1464.19	1072.2	1657.83	9247.98	433.784	786.207	8895.84	2568.42	1246.92
AAGAB	519.418	-0.369211	0.134751	-2.73993	0.00614521	0.17734	499.554	431.308	344.293	307.415	430.649	398.755	409.85	405.911	498.281	426.641	408.216	626.193	491.61	311.798	512.568	616.602	500.088	460.316	749.328	376.578	659.792	635.461	275.467	592.428	678.614	1050.92	627.309	315.206	643.197	587.562	413.384	750.724	704.78
RNF4	1077.51	-0.384721	0.140475	-2.73884	0.00616567	0.17734	981.681	1444.02	855.912	693.471	922.032	828.682	803.69	744.809	818.957	929.055	890.372	831.539	894.982	943.502	958.134	1095.8	710.125	1098.86	1595.63	845.005	826.423	880.935	809.705	1439.02	1115.97	2785.42	1120.48	1074.47	1159.49	984.851	1247.71	1066.97	2160.21
MRPL21	158.726	-0.405122	0.147656	-2.7437	0.00607502	0.17734	133.602	127.001	187.178	92.9395	109.503	107.157	131.28	128.283	138.137	126.015	130.167	154.574	189.711	143.737	144.893	80.7251	168.211	124.375	177.047	194.194	112.771	127.686	101.839	294.656	154.5	359.429	168.675	122.297	162.609	144.607	169.455	184.557	346.134
TNPO3	1681.05	-0.426385	0.155721	-2.73837	0.0061744	0.17734	1131.26	1532.26	1354.48	1358.35	1319.55	1800.24	1498.51	1520.25	814.023	1516.3	1576.64	1269.31	1280.71	1345.97	1356.8	1617.94	1639.38	1241.19	2012.9	1296.37	1114.24	1092.76	1884.86	3811.22	1965.72	4265.71	1021.69	2235.56	1228.01	1211.66	2386.4	2051.27	2723.2
MRTO4	470.061	-0.436555	0.158962	-2.74685	0.00601703	0.17734	328.195	480.789	296.648	600.532	228.207	329.914	425.86	356.13	368.777	392.872	361.232	355.407	402.112	296.319	458.966	510.114	410.981	278.241	900.663	353.616	272.669	306.842	385.653	989.248	638.206	644.661	572.691	537.233	483.966	417.078	360.497	708.429	1059.25
TMUB1	388.119	-0.436808	0.159316	-2.7419	0.00610849	0.17734	241.064	541.815	322.739	226.987	229.128	323.42	342.609	241.249	297.242	386.283	243.389	280.941	300.638	371.504	320.774	438.835	441.896	203.872	741.982	400.197	287.817	390.977	245.416	1027.87	389.817	523.635	291.566	408.385	386.015	315.853	507.285	390.261	746.483
SF3B2	2139.19	-0.484738	0.176679	-2.74426	0.00606474	0.17734	1671.47	2853.39	1395.89	1154.59	1326.92	1978.84	1876.34	1782.56	1734.12	1726.33	1467.27	1561.53	1803.2	1707.15	1696	1514.88	2528.63	1270.68	4769.25	1245.86	1097.41	1148.18	1387.35	3977.55	2456.56	4961.46	1999.2	3376.27	1491.46	1637.11	3195.9	1745.6	5054.4
LONP1	1609.69	-0.5151	0.187734	-2.74486	0.00605363	0.17734	1067.36	2845.15	851.942	1188.55	1310.35	1372.26	1075.86	1280.92	931.193	1126.73	1022.85	1406.96	1315.37	1109.35	1009.22	1082.92	2023.08	1241.19	4121.31	1094.31	765.83	928.446	1106.88	2107.45	2010.88	3191.68	1378.31	2881.99	934.156	958.974	2520.24	1145.79	4712.43
YIPF2	516.877	-0.53965	0.197092	-2.73962	0.00615107	0.17734	332.552	437.905	548.487	300.266	369.917	366.283	259.358	570.573	526.648	317.098	404.364	218.885	272.907	472.488	314.911	555.629	721.036	446.211	964.576	845.005	107.721	265.27	263.78	1030.36	322.074	1266.21	571.084	749.069	324.735	379.784	705.882	328.742	1497.14
NUAK2	192.468	-0.573039	0.209328	-2.73961	0.00615121	0.17734	198.95	230.91	133.86	39.3205	186.799	125.341	124.876	47.8669	144.304	139.194	160.976	84.6207	153.786	237.35	105.529	129.675	200.035	107.706	374.664	194.194	525.14	283.087	36.7289	402.427	181.835	128.324	158.233	225.667	68.0351	103.508	558.014	226.851	333.623
SRD5A1	362.649	-0.574169	0.209644	-2.74085	0.00612807	0.17734	290.438	244.93	155.414	142.984	293.541	287.051	236.944	216.358	245.44	351.69	249.551	275.299	115.97	520.401	387.776	218.988	265.501	165.406	226.268	131.868	200.294	304.863	168.619	994.232	598.986	1657.27	571.084	337.045	414.001	220.716	474.906	694.972	308.602
SH3BGR	149.121	-0.631208	0.230803	-2.74493	0.00605244	0.17734	75.5139	134.423	68.0646	33.9587	57.0519	85.7257	25.6156	24.8908	145.538	58.4778	56.2259	361.048	187.19	75.1853	129.817	28.3397	325.512	30.7732	127.827	110.874	489.794	405.824	118.534	451.64	103.396	243.268	41.7671	111.378	121.595	109.597	91.7431	69.2088	421.2
LOX	1299.9	-0.638874	0.236526	-2.74643	0.0060247	0.17734	583.781	1807.7	488.363	135.835	844.736	183.791	595.563	373.362	1906.79	1252.74	1239.28	144.419	129.835	351.602	373.538	847.613	2675.02	693.679	3030.37	191.57	289.5	1068.01	76.7968	1544.92	89.1349	6232.53	3653.81	374.171	212.308	246.593	2018.35	754.568	8486.55
DARC	63.4967	-0.640242	0.236699	-2.74647	0.00602412	0.17734	10.1653	6.59744	25.5242	89.3649	29.4461	85.0763	3.20195	38.2935	14.8004	8.23631	40.8216	20.309	16.387	43.4896	82.0779	37.7862	262.773	125.657	7.34635	93.8166	106.038	46.5213	88.4833	164.459	131.92	3.64902	187.952	0	60.7973	28.1604	16.19	11.5348	208.515
CCNI2	53.5136	0.586144	0.214139	2.73666	0.00620671	0.177397	79.8705	45.3574	32.3307	112.6	86.498	111.703	83.2508	89.9897	54.2682	56.8305	87.0346	91.3903	69.3296	45.7009	36.8513	23.187	71.8308	29.491	11.0195	19.0257	31.9797	49.4907	91.8223	11.2131	51.104	37.0984	10.4418	71.3399	32.8112	41.86	72.3152	26.9145	0
HOXB5	9.71093	0.4676	0.189698	2.73677	0.00620461	0.177397	2.90438	2.47404	0	44.6824	3.68076	1.29887	6.4039	5.74402	2.46674	50.2415	13.0937	0	0	19.902	23.4508	97.9006	0	0	0	0.65606	6.73257	1.97963	0	0	4.75386	17.6369	14.4578	0	0	0	0	0	0
GADD45A	494.827	-0.61417	0.224985	-2.73694	0.00620131	0.177397	281.725	624.283	283.035	191.241	273.297	378.622	409.85	315.921	363.844	465.351	307.317	239.194	421.02	339.071	322.449	165.744	301.871	174.381	950.618	226.997	286.134	258.342	95.1613	533.247	364.859	2843.81	340.562	728.686	366.231	359.235	1089.04	168.216	1859.95
ANK3	1170.01	0.641081	0.236339	2.7353	0.00623235	0.17784	5528.49	145.144	706.737	2151.91	680.941	1028.06	169.703	86.1604	2430.97	136.723	184.082	6999.82	2368.55	1749.16	1143.23	2077.38	26.3683	234.646	157.212	637.69	388.806	345.445	2160.33	267.869	1384.56	355.172	280.321	155.055	2095.58	1545.01	266.595	222.045	500.435
DMXL1	2010.32	0.260575	0.095293	2.73446	0.00624819	0.177893	2773.68	2010.57	2108.87	1765.85	2026.26	1965.85	2202.94	2215.28	2258.3	2456.07	1890.89	2349.07	1592.69	2251.87	2489.98	2927.57	1671.2	2400.31	1508.21	2020.66	2472.54	2542.83	1928.27	1401.64	1360.79	1688.89	1816.87	1305.23	2006.31	1864.67	1620.08	1694.66	1751.52
POLR2C	636.673	-0.519745	0.19019	-2.73413	0.0062545	0.177893	486.484	615.211	542.248	445.037	487.701	418.238	614.775	396.338	600.651	476.058	405.905	427.616	390.767	484.282	577.058	500.667	515.545	421.849	1002.78	532.065	230.59	306.842	345.586	1158.69	480.14	2182.12	664.257	905.58	510.504	461.221	931.463	515.221	1976.72
CTDNEP1	1602.83	-0.4854	0.177629	-2.73337	0.00626897	0.178016	1473.97	1365.67	952.337	997.312	1036.14	1144.31	1280.78	972.655	1255.57	1182.73	944.287	1605.54	2064.76	1349.65	1185.94	1581.01	1305.68	942.429	1457.52	1077.91	1422.26	1647.05	1208.71	4856.54	1200.35	3885.6	1769.48	1256.46	1925.25	1338	1385.86	1284.21	4537.28
SEMA4D	1087.12	0.644289	0.236608	2.73135	0.00630746	0.178034	3945.6	691.082	1953.45	334.225	661.617	298.092	316.993	576.317	1446.74	198.495	402.824	7263.84	4007.25	848.415	634.01	1003.91	329.149	442.365	780.183	2080.37	893.749	824.515	904.867	130.197	351.786	204.345	461.847	239.498	2053.6	764.896	351.862	278.758	200.174
C1QL4	15.4724	-0.417431	0.212179	-2.73121	0.00631018	0.178034	0	3.29872	1.70161	0	25.7654	190.285	6.4039	9.57337	2.46674	3.29452	3.08087	0	0	18.4278	4.18765	3.43511	455.535	5.12887	13.9581	0	23.564	6.9287	30.0509	89.7051	110.527	0	1.60643	68.4281	0	0	25.9039	36.5269	0
RNF187	2185.73	-0.52403	0.19185	-2.73265	0.00628278	0.178034	1701.97	3132.96	1582.5	1211.79	1342.56	1575.53	1309.6	1236.88	1899.39	1228.03	1001.28	3200.92	2016.86	1455.06	1724.47	1297.61	2132.19	938.583	4908.1	1895.36	1053.65	1230.34	1649.46	5763.55	1698.32	3933.04	1771.08	3526.96	3212.61	1671.36	3369.67	1186.16	5271.25
MOV10L1	54.3373	-0.636206	0.233742	-2.73165	0.00630171	0.178034	26.1394	50.3055	107.769	19.6603	26.6855	3.89662	41.6254	34.4641	19.7339	26.3562	30.8087	39.4896	34.6648	46.438	21.7758	19.7519	40.9163	58.982	78.606	171.232	131.285	133.625	21.7034	14.9509	43.9732	19.4615	20.0803	264.249	19.7833	48.7098	71.2358	104.774	0
FXYD3	17.0338	0.633865	0.234291	2.72858	0.00636068	0.179171	15.9741	8.2468	12.4785	10.7238	61.6528	21.4314	0	76.587	65.3685	0.823631	16.9448	54.1572	53.5729	1.47422	8.3753	3.43511	19.0943	0	0	14.4333	5.04943	13.8574	5.00849	8.72133	3.5654	0	4.81928	13.1033	25.5735	9.13309	8.63465	11.5348	8.34059
OSBP	1462.81	-0.446143	0.163644	-2.72669	0.00639735	0.179915	1200.96	2099.64	1023.8	902.585	1153	1116.38	1255.17	1037.75	1293.8	971.884	844.929	1781.55	1160.33	1061.44	1091.3	1148.19	2428.61	1143.74	2976.01	911.923	1057.01	1254.09	976.655	2083.78	1136.17	3463.53	1313.25	1835.18	1156.6	1151.53	2088.51	1075.62	3077.68
PCDHB7	370.424	0.641215	0.236952	2.72348	0.00645974	0.181379	49.3745	47.0068	47.6452	1885.6	424.208	1296.93	278.57	1466.64	446.48	220.733	1096.79	91.3903	85.0864	835.147	238.696	116.794	636.475	117.964	44.8128	39.3636	270.986	290.016	405.687	21.8033	216.301	116.769	200	561.256	84.4407	96.6585	140.313	337.393	16.6812
ZNF410	695.462	-0.486478	0.178741	-2.72264	0.00647623	0.181552	546.024	457.698	442.987	609.468	586.162	550.073	694.824	530.365	575.983	499.944	539.153	453.567	576.696	549.148	567.008	656.106	894.703	582.126	600.197	576.677	407.32	383.058	527.561	1441.51	606.117	2475.86	636.948	676.273	468.525	503.842	779.277	582.508	1972.55
SH3GL3	266.447	0.47002	0.192118	2.72147	0.00649921	0.181905	2592.16	3.29872	332.949	17.873	16.5634	12.9887	41.6254	0	573.517	0.823631	0	2831.97	761.365	59.706	148.243	34.3511	1.8185	21.7977	22.7737	207.971	0	0	148.585	72.2625	21.3924	211.035	10.4418	2.18388	406.763	194.839	16.19	10.5736	16.6812
LYSMD1	268.168	-0.326286	0.11996	-2.71981	0.00653188	0.182107	178.619	229.261	267.153	362.821	257.654	192.883	217.733	164.662	219.54	238.853	264.185	313.661	207.989	220.396	235.346	188.931	390.978	194.897	243.164	316.877	284.451	236.566	358.942	518.296	254.332	312.6	205.622	355.244	357.064	240.505	287.102	216.278	316.942
FBXW9	155.553	-0.4532	0.166712	-2.72027	0.00652281	0.182107	60.992	112.981	120.247	193.028	146.31	122.744	108.866	235.505	130.737	85.6576	137.869	98.16	93.2799	144.474	97.1534	131.393	202.763	133.351	130.03	159.423	191.878	117.788	63.4408	265.378	289.985	161.773	146.988	240.226	125.937	106.553	192.121	169.177	417.029
BCKDHA	468.507	-0.537456	0.19776	-2.71953	0.00653754	0.182107	365.952	611.913	251.272	198.39	358.875	411.094	300.984	348.471	490.881	387.106	301.925	428.745	278.579	405.411	275.547	266.221	668.299	275.677	847.769	242.742	328.213	333.567	277.136	1381.71	250.766	1057.61	329.317	626.772	302.539	347.818	623.853	288.37	1597.22
RPL18A	2021.1	-0.59606	0.219687	-2.71819	0.00656399	0.182554	1373.77	2007.27	1750.39	1193.91	1103.31	1223.54	1130.29	1154.55	1233.37	928.232	1089.09	2724.79	2322.54	1269.31	1229.49	956.678	1139.29	892.423	2392.71	2157.13	816.324	978.927	754.612	3645.52	1031.59	10016	1922.89	2124.18	1918.98	1555.67	1757.15	1118.88	9783.51
TULP3	598.969	-0.486208	0.17901	-2.71703	0.00658697	0.182903	358.691	669.64	398.178	344.948	416.847	427.979	858.123	317.836	402.078	681.143	632.349	323.815	443.079	455.535	365.163	516.125	622.837	579.562	913.152	477.612	666.524	589.929	328.891	957.478	282.855	1948.58	620.883	702.48	364.784	403.378	624.933	665.174	1405.39
SH3D19	1055.56	0.509013	0.187402	2.71572	0.00661313	0.183339	1363.61	676.238	884.839	666.662	950.558	1300.82	781.276	3513.43	735.088	895.286	2299.87	2310.71	1183.65	1261.93	696.825	1143.03	259.136	1280.93	610.482	778.743	922.362	836.393	1370.66	932.56	799.837	835.626	693.976	892.477	1130.54	1049.54	415.542	918.939	442.051
ANKRD37	53.62	-0.576349	0.212704	-2.7137	0.00665374	0.183884	10.1653	87.4161	34.5995	19.6603	28.5259	38.3168	32.0195	40.2082	61.6684	50.2415	46.9833	32.72	39.0767	27.2731	15.0755	49.8091	115.475	30.7732	102.114	37.3954	164.948	52.4602	25.0424	44.8526	23.7693	80.8867	68.2731	54.5969	25.091	35.7713	104.695	26.9145	162.641
OCIAD2	256.076	-0.632235	0.23435	-2.71377	0.00665229	0.183884	143.767	379.353	154.28	51.8316	281.579	25.9775	256.156	74.6723	277.508	233.911	50.0642	120.725	52.9426	165.113	178.394	127.958	959.259	60.2642	454.739	200.098	237.323	318.72	70.1188	496.493	217.489	11.5552	789.558	260.609	63.6924	150.696	709.12	150.914	725.631
ERBB3	294.429	0.63885	0.23602	2.71282	0.00667131	0.18408	1603.22	127.001	218.941	117.962	576.96	455.256	80.0488	601.208	587.084	33.7689	362.003	356.535	625.857	515.978	101.341	232.729	601.015	62.8286	124.888	225.685	47.128	58.3991	342.247	46.0985	399.324	52.3027	41.7671	386.546	172.742	295.303	174.852	43.2555	45.8732
LOC100507472	19.3087	0.564771	0.217192	2.71214	0.0066851	0.184171	188.785	15.6689	24.957	0	11.9625	2.59775	0	11.488	24.6674	0.823631	0.770218	0	25.841	60.4431	32.6637	100.477	0	11.54	14.6927	23.6182	0	0	20.0339	6.85247	9.50772	0	0.803213	2.18388	4.82518	21.3105	4.31732	3.84493	12.5109
FAM107B	1096.18	0.637003	0.235465	2.71089	0.00671022	0.184573	6391.09	597.068	747.009	318.139	466.537	411.094	307.387	354.215	2084.39	354.161	508.344	6927.61	2023.16	710.575	1285.61	923.186	83.6511	874.472	482.656	1049.7	609.298	755.228	848.104	963.707	395.759	560.733	808.835	166.702	1556.12	1209.37	238.532	652.678	508.776
BYSL	185.669	-0.38006	0.140351	-2.70792	0.00677062	0.185943	84.2271	177.306	177.535	155.495	165.634	111.703	176.107	122.539	128.27	172.139	179.461	132.008	151.265	167.324	165.831	255.916	123.658	205.155	331.321	153.518	195.245	138.574	210.356	382.493	297.116	209.211	158.233	201.644	150.546	173.529	159.741	222.045	291.921
EIF3B	2050.21	-0.440521	0.16278	-2.70659	0.00679776	0.186397	1235.81	3205.53	1315.35	1524.56	1349.92	1489.16	1892.35	1489.62	1203.77	1912.47	1635.94	1179.05	1363.9	1830.25	1804.04	2483.58	2115.83	1750.23	5649.35	1615.22	1487.9	1891.54	1464.15	3275.48	2725.15	3085.86	1478.71	2606.82	1388.69	1414.87	2374.53	2313.69	4103.57
NLRP3	110.296	0.601881	0.222612	2.70587	0.00681248	0.186509	290.438	207.819	76.0054	46.4697	113.184	37.0179	92.8566	84.2457	191.172	61.7723	140.95	93.6469	104.625	271.257	237.858	261.068	26.3683	55.1353	158.681	83.3196	151.483	119.768	45.0764	22.4263	39.2193	38.3148	122.892	64.0603	64.6575	126.341	17.2693	19.2247	175.152
LRRN3	547.412	0.625253	0.231441	2.7041	0.00684904	0.186927	159.741	188.027	175.266	564.786	784.923	1038.45	1120.68	1637.05	276.275	1863.05	1747.62	356.535	168.912	769.544	745.401	278.244	182.759	130.786	193.209	122.683	476.329	235.576	1323.91	265.378	388.628	131.365	526.907	300.647	330.043	211.583	152.186	1042.94	175.152
GPI	6580.04	-0.609853	0.226123	-2.70438	0.00684325	0.186927	3348.75	7151.63	4359.54	4566.55	3075.28	4941.57	3743.08	1866.81	5357.75	5775.3	3061.62	5693.28	2430.95	5184.1	5072.92	5841.4	3568.81	3697.91	10387.7	6155.15	2039.97	2902.14	2399.07	13830.8	2414.96	33104.6	6874.7	4685.14	7352.61	4056.61	3579.06	3086.52	35535.1
GTF2F1	1124.89	-0.513695	0.190122	-2.70315	0.0068685	0.187167	901.81	1133.11	583.654	804.284	866.82	1089.11	643.592	970.74	790.589	685.261	775.61	1045.91	936.58	940.554	974.047	807.251	1060.19	578.28	2133.38	618.665	688.405	749.29	722.892	1799.09	904.422	3859.45	938.152	1204.04	1065.4	914.07	1322.18	715.158	3899.22
SLC38A1	2377.86	-0.624349	0.232138	-2.70162	0.00690025	0.18774	913.428	2804.74	1020.4	904.373	1256.98	2396.42	505.908	951.593	2574.04	854.105	1226.19	3770.7	1736.39	2416.99	992.473	297.137	1140.2	1257.85	2768.11	1415.78	839.888	776.015	2330.62	5662.64	2290.17	12931.5	553.414	4910.81	1121.86	1102.06	3489.48	1436.08	9821.04
SEPP1	510.893	0.637587	0.236969	2.70088	0.0069157	0.187869	2991.51	174.832	574.011	184.092	417.767	243.539	579.553	390.594	804.156	452.173	97.0475	890.209	1808.24	463.643	80.4028	1448.76	254.59	339.787	88.8909	493.357	616.03	822.536	131.89	51.0821	38.0309	257.256	236.145	11.6473	443.917	234.416	64.7599	669.98	504.606
NNMT	921.357	-0.60179	0.230246	-2.70009	0.00693198	0.188021	341.265	1726.06	101.53	5.36189	165.634	36.3685	678.814	252.737	185.005	452.173	1028.24	11.2828	86.9772	283.788	288.948	1421.28	1332.96	315.425	2809.98	286.698	1247.21	2233.02	16.695	2302.43	549.071	67.5069	4092.37	226.395	72.3778	94.3752	469.509	513.299	6710
FRMD4B	580.948	0.613199	0.227289	2.69867	0.00696172	0.188245	2554.4	606.14	514.455	455.761	412.246	372.777	451.475	359.959	617.918	200.142	163.286	1491.58	1214.53	1430.73	666.674	870.8	146.389	738.557	445.924	545.186	580.684	804.719	420.713	48.5903	243.635	146.569	478.715	99.0023	624.379	806.756	178.09	297.021	183.493
PBX3	548.448	-0.58286	0.216258	-2.69876	0.0069598	0.188245	392.092	429.658	127.621	219.838	210.724	418.887	275.368	231.676	336.71	625.136	322.721	289.967	652.329	567.576	636.522	531.583	310.964	276.959	488.533	167.295	491.478	613.685	986.672	2365.35	648.902	1733.89	488.353	297.007	195.42	294.542	472.747	1035.25	963.338
EFTUD2	1802.16	-0.456691	0.16929	-2.69811	0.00697345	0.188273	534.406	1396.18	1308.54	1456.65	3017.31	1538.52	1962.8	783.102	793.056	1983.3	1449.55	968.06	1186.17	1889.95	1528.49	1598.18	1737.58	1471.98	1823.37	1770.05	3835.88	2691.31	1170.32	2407.71	2508.85	1640.84	2009.64	2233.38	1165.76	1248.95	3944.95	2510.74	1905.82
SHROOM4	946.259	0.586199	0.217482	2.69524	0.00703381	0.189319	4459.68	553.36	945.53	861.477	1210.05	713.082	995.807	1095.19	1468.94	701.733	801.027	1333.62	1689.75	880.848	814.079	1064.03	143.662	1913.07	612.686	711.169	250.788	444.427	1103.54	241.083	618.002	289.489	1008.03	265.705	1022.46	1573.94	383.162	690.166	366.986
RPA3	140.091	-0.382602	0.141914	-2.69546	0.00702921	0.189319	124.888	188.852	145.772	80.4284	111.343	97.4156	83.2508	130.198	70.302	112.014	116.303	93.6469	129.835	128.994	158.293	124.523	183.669	96.1663	174.109	135.804	176.73	157.381	148.585	332.034	143.804	90.0093	143.775	160.151	118.7	98.9418	167.296	191.286	208.515
SOS2	1348	0.400686	0.148743	2.69362	0.00706814	0.189952	2160.86	689.433	1394.76	1665.76	1372.93	1509.29	1460.09	2077.42	1430.71	1167.08	1481.9	3178.35	1812.65	1144.73	1289.8	1201.43	1165.66	1347.61	573.75	1118.58	1164.73	1288.74	1460.81	1039.08	1417.84	1174.38	969.478	986.384	1619.81	1455.21	1094.44	1144.83	425.37
FAHD2CP	59.1484	0.596995	0.221461	2.69273	0.007087	0.190022	153.932	28.0391	72.6022	51.8316	50.6105	48.0584	115.27	32.5495	123.337	65.8904	44.6726	169.241	177.736	55.2833	22.6133	30.916	92.7436	23.0799	22.7737	83.3196	62.2763	36.6231	33.3899	74.7543	32.0886	30.4085	5.62249	48.7732	56.9372	41.86	34.5386	25.9533	4.17029
RFTN2	648.892	0.528955	0.196418	2.69248	0.00709238	0.190022	694.147	267.196	569.474	1226.09	912.83	894.275	694.824	1087.54	870.758	727.266	831.836	1986.89	895.613	395.092	605.534	212.977	460.081	305.168	229.941	337.871	627.812	364.252	956.621	619.215	549.071	316.249	240.964	446.966	1030.18	645.405	562.331	661.329	187.663
NMB	344.679	-0.628391	0.236888	-2.6913	0.00711747	0.190403	87.1314	230.91	37.4355	92.9395	245.691	639.696	112.068	204.87	372.477	83.1867	110.911	71.0814	474.593	140.051	82.9154	91.0304	910.16	50.0065	464.29	47.8924	92.5728	85.124	30.0509	351.345	165.197	2181.51	406.426	165.247	115.804	84.4811	399.352	212.433	2535.54
INPP5K	457.28	-0.334483	0.12432	-2.69058	0.00713269	0.19052	466.153	220.19	422	436.101	417.767	333.811	448.273	346.556	495.814	350.043	335.815	458.08	507.997	339.808	433.84	371.851	787.411	452.623	310.751	570.772	681.673	667.135	335.569	609.247	398.136	557.692	460.241	545.241	621.484	487.098	309.768	331.626	579.671
PDE4B	1641.98	0.482735	0.179508	2.68901	0.00716634	0.191009	2130.36	2752.78	661.361	3129.56	2671.32	1948.31	2244.57	2782.02	1450.44	2576.32	2162.77	1439.68	1197.51	2220.92	1267.18	1072.61	490.995	1498.91	2398.58	732.163	769.196	667.135	1046.77	880.854	1692.37	957.869	1548.59	1089.03	1579.28	1661.46	2456.56	1143.87	1864.12
CLIC4	8788.24	-0.527948	0.196482	-2.68847	0.00717796	0.191009	10142.1	10300.3	5056.06	3597.83	4308.34	6611.27	8113.75	4620.11	8196.97	8103.7	7646.73	5235.2	7533.61	6037.68	5138.24	6804.95	13001.4	8980.65	12685.7	4800.39	5781.59	10501.9	3661.2	25861.2	4538.75	19291.8	11016.1	4500.97	5157.64	5372.54	8960.6	10294.8	28157.8
PAMR1	435.034	-0.607567	0.226627	-2.68821	0.00718364	0.191009	226.542	190.501	228.584	71.4919	357.034	215.613	352.215	164.662	701.787	584.778	673.171	143.291	276.058	258.726	230.321	46.374	441.896	1302.73	226.268	322.782	1986.11	1135.32	232.06	234.853	144.993	595.399	584.739	171.07	289.994	385.112	551.538	763.22	266.899
SDE2	770.094	-0.406948	0.151609	-2.68449	0.00726412	0.192306	785.635	782.622	674.974	621.98	568.678	512.406	662.804	572.488	552.549	664.67	579.974	965.804	509.888	597.797	648.248	619.178	801.959	561.611	1214.35	589.798	499.893	507.775	624.391	1377.35	830.737	1917.56	617.671	914.316	739.218	626.378	1063.14	626.724	1580.54
ZYX	4213.2	-0.603608	0.225434	-2.68443	0.0072653	0.192306	2847.75	4051.65	1714.09	2207.31	1754.8	2901.69	3954.41	2182.73	1704.52	2921.42	3356.61	960.162	3278.03	4865.67	3122.31	4285.3	1544.82	3827.42	6945.24	2197.8	1705.02	2023.18	1100.2	12035.4	3344.34	22610	4150.2	2730.57	2137.56	2439.3	2854.83	4604.31	16677
CCL5	47.5819	-0.768006	0.237116	-2.68532	0.00724596	0.192306	410.97	89.0655	39.7043	0	22.0846	7.14381	28.8176	5.74402	37.0011	24.7089	26.1874	0	57.9848	8.84534	29.3135	18.0343	99.1083	34.6199	338.667	164.671	70.692	55.4296	11.6865	29.2788	8.31926	55.3435	47.3895	24.0226	32.3287	6.08873	100.378	27.8758	1522.16
CPB2.AS1	94.2912	0.632638	0.237108	2.67812	0.00740368	0.195272	397.9	30.5132	67.4974	109.025	42.3288	105.209	41.6254	15.3174	98.6695	67.5377	65.4685	827.026	136.768	53.8091	43.5515	45.5152	14.548	19.2333	18.3659	53.1409	67.3257	48.5009	103.509	42.3608	167.574	54.1272	4.81928	27.6624	188.665	75.348	21.5866	15.3797	41.7029
KCNJ2	398.99	0.614373	0.229755	2.67525	0.00746727	0.195272	1616.29	117.105	318.202	498.656	348.752	424.083	509.11	314.007	610.518	403.579	466.752	1314.44	646.026	561.679	229.483	192.366	19.0943	270.548	88.8909	232.901	173.364	507.775	195.331	45.4755	185.401	130.757	861.847	454.974	260.56	245.071	662.709	169.177	91.7465
ZRANB2.AS2	11.2232	0.607092	0.226967	2.67619	0.00744633	0.195272	11.6175	13.1949	26.6586	8.93649	11.0423	14.9371	12.8078	17.2321	6.16684	9.05994	10.7831	42.8745	31.5135	5.15978	10.8879	3.43511	5.4555	1.28222	0	8.52878	25.2471	7.91852	6.67798	6.22952	7.13079	7.90622	5.62249	5.09571	7.72029	14.4607	9.71398	6.72864	8.34059
NPRL3	766.256	-0.351228	0.131224	-2.67661	0.00743703	0.195272	585.233	874.161	614.85	648.789	541.072	684.507	601.967	503.56	786.889	658.081	761.746	586.703	666.825	611.802	768.015	695.61	788.32	1029.62	1220.96	711.169	828.106	622.593	512.535	1574.2	520.548	1333.72	710.843	777.46	715.092	685.743	602.267	712.274	1351.18
ELAVL1	1538.68	-0.458001	0.171178	-2.67617	0.00744695	0.195272	1132.71	1016.83	1181.49	1628.23	1524.76	1362.52	1114.28	1615.99	1066.86	1007.3	1457.25	1114.74	940.992	1189.7	1264.67	1315.65	1291.14	1197.59	1561.84	1287.85	831.472	858.169	1227.08	2836.92	1527.18	4730.35	1200	1947.29	1603.89	1104.34	1784.13	1549.51	4303.74
TOM1L1	187.578	-0.493655	0.184447	-2.6775	0.00741734	0.195272	52.2789	172.358	204.194	123.324	225.447	166.256	144.088	78.5017	123.337	223.204	140.95	161.343	122.272	90.6647	150.755	174.332	260.955	130.786	193.209	171.232	252.471	230.627	101.839	346.361	111.716	454.912	187.952	160.151	219.063	108.836	156.503	153.797	596.352
ACTN1	5225.89	-0.569155	0.213123	-2.6738	0.00749975	0.195272	2792.56	3142.86	4047.57	729.217	3839.96	3953.12	6711.29	2824.15	4792.87	4890.72	5097.3	925.186	4246.75	3782.12	3435.55	5513.35	8851.56	6904.74	4913.24	4503.85	2149.37	3568.28	2467.51	21918	7067.8	12206.6	5349.4	2280.69	3340.47	3634.21	3788.45	5428.09	13357.5
ACTG1	31412	-0.591875	0.221727	-2.67472	0.00747917	0.195272	27935.8	26599.2	21896.4	8675.54	19202.6	14779.2	21699.6	10458	19775.8	28729.1	22436.5	19677.1	23596.7	26568.4	24430.7	35020.1	11752.1	27663.8	44803.2	24038	11950.3	17669.2	10436	104643	22589.2	129600	49261	9872.57	25506.4	23188.9	12450.1	35353.2	124337
CCDC37	75.9728	-0.611561	0.234012	-2.67443	0.00748575	0.195272	18.8785	18.143	23.8226	42.8951	66.2538	34.4202	64.039	22.9761	98.6695	67.5377	51.6046	9.0262	14.4962	46.438	18.4257	30.0572	409.163	112.835	27.9161	34.7712	605.931	164.309	61.7713	6.22952	45.1617	0	18.4739	235.131	12.5455	15.9829	109.012	20.1859	0
CXCL14	732.399	-0.62677	0.23716	-2.67417	0.00749139	0.195272	487.936	778.498	235.957	30.3841	352.433	319.523	105.664	166.577	747.422	122.721	804.108	656.656	196.644	953.822	762.989	28.3397	466.446	37.1843	1142.36	490.733	1481.17	2615.09	108.517	460.362	19.0154	2671.09	1816.87	544.513	1146.46	166.679	1633.03	1281.32	1338.66
C8orf4	675.573	-0.628211	0.236794	-2.67659	0.00743752	0.195272	257.038	667.166	945.53	117.962	128.827	164.957	621.179	135.942	619.151	814.571	256.483	129.752	145.592	1112.3	187.607	173.473	289.142	176.946	631.787	704.608	1035.13	996.743	95.1613	2628.24	38.0309	170.288	2636.95	1083.93	148.616	356.19	2241.77	1486.07	1096.79
RNF219.AS1	19.5605	0.606839	0.230415	2.6729	0.00751996	0.195508	4.35657	8.2468	8.50807	112.6	18.4038	6.49437	22.4137	24.8908	93.736	6.58904	3.85109	111.699	30.2529	2.21133	24.2884	3.43511	6.36475	7.6933	0	1.96818	1.68314	0	21.7034	14.3279	17.827	3.04085	2.40964	2.18388	31.8462	42.6211	2.15866	7.68987	0
GPC5	95.2156	0.630755	0.236916	2.66929	0.00760115	0.195572	78.4183	100.611	86.2151	73.2792	37.7278	57.1505	307.387	91.9044	540.216	113.661	56.2259	293.352	136.768	13.268	97.1534	74.7136	8.18326	83.3441	133.704	60.3575	30.2966	18.8065	91.8223	35.5083	4.75386	18.8533	20.8835	29.8463	207.965	145.368	36.6972	57.674	0
ROGDI	310.717	0.600354	0.224872	2.66929	0.00760113	0.195572	1430.41	108.858	553.592	339.587	157.353	233.797	182.511	176.15	365.077	121.074	196.406	1074.12	857.166	294.107	288.948	176.908	118.203	135.915	151.335	416.598	196.928	146.493	175.297	240.46	298.305	128.932	122.892	144.136	680.351	381.306	142.472	134.573	83.4059
VAV3	365.854	0.544939	0.204015	2.67075	0.0075683	0.195572	101.653	345.541	222.344	899.011	232.808	564.361	403.446	1108.6	225.706	515.593	586.136	433.258	95.8009	448.164	549.419	614.026	75.4678	188.486	273.284	146.301	220.492	281.107	300.509	237.345	284.043	384.364	374.297	221.299	575.162	232.133	201.835	439.284	291.921
ABCA11P	149.965	0.413899	0.155138	2.66841	0.00762118	0.195572	155.384	147.618	120.247	205.539	137.108	161.06	240.146	302.519	144.304	206.731	234.146	194.063	127.314	225.556	90.4532	116.794	84.5603	137.197	83.0138	112.186	94.256	75.2259	238.738	72.8854	179.458	159.341	110.04	129.577	113.392	135.474	177.01	162.449	75.0653
TSSC4	303.622	-0.346128	0.129536	-2.67197	0.0075407	0.195572	367.404	311.729	302.887	189.454	205.203	205.872	227.339	254.652	277.508	182.022	209.499	291.095	425.432	203.443	255.447	296.278	273.684	293.628	463.555	386.419	198.611	234.586	220.373	515.182	376.743	412.34	285.944	339.957	286.133	325.747	303.292	401.796	496.265
RCN1	1070	-0.523255	0.196146	-2.66891	0.00760973	0.195572	422.588	1027.55	773.1	348.523	929.393	1651.52	595.563	1053.07	733.854	1042.72	795.635	313.661	488.459	872.74	951.434	1118.13	1641.2	997.565	1630.16	497.95	764.147	929.436	779.654	2551.61	391.005	2176.64	2358.23	844.432	530.288	909.503	1509.98	1761.94	1918.34
MKNK2	1696.8	-0.538651	0.201996	-2.66834	0.00762272	0.195572	1835.57	2210.97	2110	595.17	1441.02	1194.32	925.364	1202.42	2259.53	729.737	792.554	960.162	1214.53	1046.7	1036.02	920.609	2593.18	1739.97	1869.65	2347.38	1570.37	1961.81	499.179	671.543	991.18	5312.37	1636.14	4316.79	1383.38	1415.63	4504.05	992.954	1713.99
C12orf36	8.60725	-0.556854	0.217641	-2.66921	0.00760309	0.195572	0	3.29872	2.26882	0	11.9625	11.6899	0	0	0	4.11815	13.0937	0	2.52108	2.21133	0.83753	1.71755	2.72775	1.28222	0	7.21666	28.6134	13.8574	0	0.622952	59.4233	4.25719	8.83534	45.1334	1.93007	3.04436	48.5699	4.80617	0
FAS	257.081	-0.563144	0.211201	-2.66923	0.00760256	0.195572	236.707	188.027	263.183	151.92	168.395	137.681	224.137	70.843	397.145	121.074	137.099	40.6179	246.435	120.886	154.943	349.522	702.851	317.99	90.3602	285.386	629.495	487.979	126.882	179.41	102.208	179.41	621.687	144.136	223.889	226.805	527.793	245.115	383.667
HECTD1	3124.93	0.301679	0.113078	2.66784	0.00763413	0.195579	4286.87	2669.49	3504.19	4173.34	3703.77	3552.42	3784.71	4041.88	3312.83	3264.05	2752.76	4625.93	2664.15	2872.52	2900.36	3636.06	2790.49	4037.7	2290.59	3216.01	2245.31	2466.62	2103.56	1412.86	3828.05	2717.31	3207.23	3098.92	3083.29	3212.56	2647.6	3238.4	1780.72
IDH1	1187.9	0.503986	0.189037	2.66558	0.00768555	0.195647	1675.83	1575.14	622.224	852.541	1805.42	2460.72	784.478	3061.57	458.813	1102.84	1475.74	541.572	838.258	1952.61	1816.6	2209.63	622.837	1003.98	1667.62	700.672	375.341	1002.68	1095.19	1007.31	710.702	695.747	1334.14	1544	583.847	885.149	765.246	1221.73	750.653
RANBP1	492.368	-0.427181	0.16025	-2.66601	0.00767571	0.195647	389.187	465.12	331.815	380.694	427.889	466.296	413.052	300.604	222.006	447.231	221.823	531.418	479.005	480.597	515.081	436.259	357.336	288.499	796.345	316.877	360.192	348.415	494.171	979.281	752.298	1067.34	410.442	516.123	527.875	448.282	654.074	425.827	996.7
B4GALT3	524.386	-0.445201	0.167069	-2.66527	0.00769256	0.195647	357.239	652.322	494.603	723.856	329.428	270.815	419.456	348.471	292.308	527.947	426.701	224.527	352.321	424.576	393.639	612.308	543.732	587.255	805.895	519.6	301.282	260.321	525.891	1186.72	456.371	1080.11	509.237	543.057	392.287	466.549	518.079	627.686	1130.15
THBS4	475.203	-0.610973	0.229931	-2.66656	0.00766312	0.195647	139.41	142.67	465.108	319.926	326.668	365.633	243.348	151.259	310.809	266.856	308.087	520.135	181.518	356.762	857.63	94.4655	326.421	103.86	229.206	551.746	249.105	123.727	353.933	370.657	273.347	2294.63	1983.13	581.639	301.091	277.798	777.118	245.115	1588.88
SLC26A3	11.9659	-0.6195	0.236233	-2.66553	0.00768681	0.195647	8.71314	9.89616	5.67205	23.2349	7.36153	2.59775	3.20195	11.488	1.23337	4.94178	1.54044	3.38483	6.93296	2.94845	3.35012	9.44655	24.5498	6.41108	0	2.62424	23.564	34.6435	20.0339	6.85247	21.3924	0	10.4418	72.7958	5.3077	8.372	44.2526	7.68987	0
HSP90B1	6466.24	-0.54607	0.205162	-2.66382	0.00772594	0.196053	5869.76	10833	4536.5	2280.59	3043.07	4440.2	4354.66	4047.62	3296.79	5272.06	5162	3879.01	4000.32	7378.48	3955.65	4962.87	6194.72	6744.46	18233.7	3680.5	4022.71	6031.93	2624.45	8077.82	4350.97	16313	10441.8	3708.22	3336.61	4272.76	6892.61	5491.53	25655.6
HMGA1	1555.5	-0.578922	0.217665	-2.6636	0.00773084	0.196053	1709.23	1636.99	748.143	400.355	769.28	779.325	774.873	628.013	595.717	848.34	509.114	647.63	2063.5	1572.26	1925.48	2159.82	465.536	1847.67	3602.65	820.075	966.124	1186.79	1075.16	5982.21	893.726	5663.89	1812.85	1506.87	769.617	1372.25	2118.73	1636.02	1843.27
FAM198B	1565.17	0.594493	0.223443	2.66081	0.00779536	0.196345	1845.73	711.699	1198.5	1006.25	1728.12	961.167	1316	1801.71	5022.28	3652.8	853.402	3511.19	2291.03	1410.83	2592.15	2932.72	725.582	1124.5	603.136	969.001	2654.32	2432.96	644.425	632.297	295.928	834.41	2020.88	187.813	2038.16	1638.63	224.501	1521.63	266.899
LSM12	225.141	-0.394277	0.148163	-2.66128	0.00778445	0.196345	153.932	285.339	251.839	191.241	167.475	192.883	185.713	135.942	117.17	172.139	185.623	155.702	171.433	226.293	221.108	213.836	169.121	201.308	382.01	154.83	183.463	175.197	180.306	372.525	219.866	476.806	227.309	201.644	236.434	199.406	254.722	249.921	517.116
GNL2	524.376	-0.496579	0.1866	-2.66219	0.00776345	0.196345	348.526	876.635	422	589.808	308.264	277.31	486.697	342.727	283.675	398.637	364.313	265.145	375.01	401.726	376.888	469.751	1065.64	424.414	1381.85	462.522	269.303	294.965	337.238	640.395	446.863	1310	446.586	741.062	263.938	385.112	694.01	444.09	1109.3
STAT3	5242.67	-0.507886	0.190967	-2.66068	0.00779829	0.196345	4510.5	5687.82	6506.41	1524.56	3673.4	2976.37	5065.49	2523.54	2772.61	5599.86	4116.82	2676.27	4068.39	4628.32	4343.43	4520.6	4138.91	5587.9	9057.32	6641.3	3319.16	4102.78	2355.66	10921.6	4423.47	13016.7	5742.97	3475.27	4400.57	4305.49	3495.95	4787.91	18040.7
SELE	39.3497	-0.602618	0.232522	-2.66196	0.00776863	0.196345	8.71314	9.07148	14.1801	0	28.5259	5.84494	44.8273	22.9761	18.5005	4.11815	3.85109	22.5655	28.9924	4.42267	53.6019	47.2328	1.8185	97.4485	65.3826	9.18484	249.105	105.91	1.6695	79.7379	0	21.8941	17.6707	3.63979	48.2518	187.228	4.31732	33.6432	54.2138
ANO4	116.802	0.610678	0.232934	2.66018	0.00780992	0.196356	993.298	26.3898	80.5431	80.4284	47.8499	19.4831	19.2117	21.0614	219.54	33.7689	19.2555	646.502	177.736	184.278	99.666	145.133	0.909251	15.3866	13.9581	101.033	16.8314	8.90833	197	16.1968	58.2348	49.87	36.9478	2.18388	156.336	187.989	19.428	17.3022	141.79
AK5	403.59	0.604584	0.231244	2.65763	0.00786911	0.197561	3085.91	45.3574	466.81	105.451	70.8547	94.8178	64.039	166.577	1623.11	32.9452	63.1579	2018.48	926.496	239.561	580.408	245.61	25.459	123.093	213.779	389.7	100.989	47.5111	499.179	151.377	55.8579	79.6704	12.0482	16.0151	1094.35	514.497	61.5219	91.3172	12.5109
NDUFS8	544.154	-0.458017	0.172491	-2.65569	0.00791461	0.198419	344.169	577.276	356.772	294.904	395.682	407.847	413.052	402.082	497.048	351.69	280.359	523.52	582.369	485.756	702.687	426.812	533.73	250.032	814.711	380.515	393.855	455.315	315.535	1672.63	512.228	1052.14	629.719	568.536	658.155	485.576	597.949	439.284	1155.17
RGS11	273.446	0.610098	0.229995	2.65343	0.00796781	0.198988	778.374	468.418	92.4544	144.771	779.402	403.95	198.521	725.662	386.044	159.784	501.412	287.71	231.939	469.54	115.579	126.24	471.901	110.271	340.871	104.314	26.9303	48.5009	392.331	126.459	84.381	251.174	44.1767	275.168	269.728	120.252	384.242	61.519	41.7029
PDRG1	262.719	-0.514195	0.193835	-2.654	0.00795428	0.198988	185.88	278.742	177.535	166.219	207.043	229.251	198.521	172.321	257.774	173.786	206.418	145.548	215.552	257.989	201.007	168.32	277.321	144.89	357.767	175.824	114.454	158.37	120.204	514.559	267.405	1027.2	195.181	382.178	206.035	200.167	391.797	173.022	721.461
TRH	18.9364	-0.620831	0.236981	-2.65328	0.00797132	0.198988	34.8526	11.5455	22.6882	3.5746	11.0423	5.1955	6.4039	11.488	7.40021	27.1798	3.85109	0	0	8.84534	11.7254	4.29389	31.8238	16.6688	3.67318	5.24848	5.04943	17.8167	3.33899	9.96724	73.6848	13.3798	90.763	36.3979	7.23778	7.61091	47.4906	22.1084	62.5544
FAM181B	567.387	0.599393	0.226059	2.65227	0.00799536	0.199305	569.259	251.527	113.441	679.173	827.252	1208.6	717.237	1338.36	1181.57	700.91	871.887	1483.68	997.716	494.602	423.79	133.969	500.997	24.3621	227.002	249.303	311.381	169.258	951.613	625.444	512.228	168.463	99.5984	693.016	877.701	295.303	271.991	327.781	425.37
CHKA	656.727	0.362074	0.13656	2.65131	0.00801806	0.199587	1212.58	1006.11	243.331	741.729	763.759	613.069	710.833	1120.08	990.395	576.541	772.529	591.216	582.369	765.121	648.248	672.423	427.348	655.213	734.635	439.56	417.419	571.123	405.687	647.87	490.836	549.786	557.43	877.19	591.085	624.855	609.822	561.36	500.435
C5orf64	23.649	0.589239	0.227877	2.64945	0.00806229	0.200063	37.757	1.64936	13.0457	30.3841	32.2067	51.955	12.8078	22.9761	67.8353	4.94178	6.93196	234.681	38.4464	4.42267	20.9382	2.57633	4.54625	1.28222	0	1.31212	35.346	17.8167	18.3645	2.49181	10.6962	0	7.22891	0.727958	43.4267	22.8327	0	5.7674	25.0218
PNO1	267.218	-0.387098	0.146086	-2.6498	0.0080539	0.200063	257.038	189.676	231.42	219.838	278.818	237.694	233.743	210.614	247.907	234.735	205.648	200.833	194.123	215.974	226.133	238.74	336.423	242.339	310.751	141.709	154.849	226.668	200.339	703.313	232.939	503.565	297.189	364.707	196.867	259.532	323.799	287.409	412.859
CNN2	932.187	-0.618178	0.234708	-2.64907	0.00807137	0.200063	890.193	450.275	796.355	25.0222	446.293	285.752	486.697	574.402	366.311	433.23	1337.1	93.6469	394.549	771.018	226.971	1863.55	1081.1	1039.88	406.988	1123.17	1120.97	1512.44	120.204	1379.84	975.73	6500.13	1104.42	497.196	343.071	407.184	508.365	1152.52	2047.61
NLE1	219.582	-0.481822	0.182125	-2.64712	0.00811803	0.200936	124.888	205.345	163.355	241.285	139.869	164.957	156.896	202.956	160.338	178.728	160.976	284.325	117.23	145.211	196.819	140.839	144.571	153.866	264.469	272.921	80.7908	114.818	183.645	270.361	306.624	650.743	191.968	334.861	206.035	182.662	200.756	206.665	696.439
IL1RAPL1	130.349	0.609987	0.233506	2.64481	0.00817357	0.201862	602.659	23.091	87.3495	139.409	86.498	135.083	38.4234	112.966	212.139	5.76541	14.6341	720.968	479.635	164.376	93.8033	209.542	2.72775	56.4175	15.4273	122.683	18.5146	2.96944	273.797	18.6886	177.081	8.51439	8.83534	13.1033	203.623	180.378	20.5073	39.4106	12.5109
LOC100287225	21.699	0.57218	0.222619	2.64414	0.00818995	0.201862	98.749	1.64936	17.0161	7.14919	26.6855	17.5348	6.4039	5.74402	43.1679	0	2.31065	227.912	57.3545	8.84534	17.5881	11.1641	2.72775	7.6933	2.93854	0.65606	18.5146	0	38.3984	14.3279	14.2616	0	5.62249	3.63979	36.1889	17.5051	4.31732	0	0
WNT3A	10.4474	-0.569543	0.223299	-2.6444	0.00818354	0.201862	0	14.8442	7.37366	5.36189	2.76057	0	0	0	11.1003	4.94178	1.54044	0	0	2.94845	1.67506	19.7519	47.281	10.2577	8.81563	15.7454	45.4448	36.6231	21.7034	0	10.6962	0	12.0482	32.7581	1.93007	6.84982	19.428	2.8837	0
GPR176	333.868	-0.448374	0.169643	-2.64287	0.00822069	0.202335	265.751	226.787	282.468	142.984	198.761	340.305	192.117	279.543	411.945	151.548	310.398	251.605	267.864	193.123	314.074	521.278	221.857	415.438	226.268	283.418	429.201	552.316	317.204	741.313	143.804	374.025	644.177	267.889	499.406	302.153	342.148	597.887	308.602
EGLN3	1026.93	-0.618586	0.237097	-2.64203	0.00824116	0.202555	768.209	1354.12	202.492	105.451	400.283	861.803	172.905	178.065	1117.43	873.872	519.127	1044.78	529.426	250.618	404.527	655.247	1345.69	71.8041	1424.46	396.26	114.454	220.729	292.162	3337.78	332.77	4596.55	2216.06	171.798	1037.41	457.416	539.665	297.021	7598.27
ADAMTSL5	28.5204	0.538202	0.203736	2.6412	0.00826122	0.202764	11.6175	17.3183	36.3011	48.257	21.1644	44.8112	32.0195	57.4402	17.2672	31.298	39.2811	41.7462	20.1686	58.2318	15.9131	78.1487	29.096	21.7977	10.2849	36.0833	50.4943	32.6639	26.7119	15.5738	10.6962	16.4206	20.8835	28.3904	24.1259	6.84982	15.1106	12.496	12.5109
TIPRL	659.802	-0.402727	0.15252	-2.64067	0.00827417	0.202798	445.823	797.466	900.721	916.884	344.152	526.694	413.052	469.095	415.645	623.488	521.438	428.745	329.001	524.823	638.198	557.346	951.985	605.206	1148.97	652.78	417.419	370.191	719.553	1113.84	521.736	1006.52	722.088	722.863	607.008	542.658	968.16	623.841	1226.07
AKAP11	3532.18	0.434454	0.164631	2.63877	0.00832074	0.203655	4205.54	2434.46	4050.41	4055.38	3465.44	4704.52	3144.32	4315.68	5109.85	3184.16	3127.09	11437.3	4086.67	2498.81	3416.28	3420.51	3178.74	3064.5	2275.17	3814.99	2847.88	2763.56	2353.99	1871.97	2879.65	5351.9	1941.36	1497.41	4252.43	3491.88	1763.63	2219.49	4337.11
BRMS1	294.426	-0.423356	0.160523	-2.63737	0.00835509	0.203973	328.195	373.58	209.299	116.174	221.766	137.681	188.915	201.041	288.608	205.908	219.512	161.343	314.504	271.994	320.774	335.782	202.763	280.805	473.105	284.074	185.146	230.627	225.382	712.034	363.67	468.291	367.871	335.589	249.462	297.586	266.595	306.634	571.33
TIMM8B	210.52	-0.436981	0.165828	-2.63567	0.00839722	0.203973	182.976	216.066	183.774	126.898	136.188	164.308	172.905	126.369	220.773	161.432	146.341	190.679	222.485	187.963	213.57	103.912	249.135	112.835	119.011	133.18	143.067	169.258	193.661	505.214	234.128	409.299	347.791	199.461	212.308	210.061	253.643	185.518	512.946
ARPC1A	1410.95	-0.475619	0.180586	-2.63448	0.00842672	0.203973	1230.01	1317.01	1315.35	866.839	705.787	1176.78	1152.7	926.703	921.327	1401	951.99	1168.89	1013.47	1068.81	1418.78	1368.03	927.436	1043.72	2015.84	998.523	994.737	1479.77	707.866	2590.86	1325.14	4893.95	1092.37	1020.6	1240.55	1226.88	1045.87	2171.43	3782.46
ARF4	2338.97	-0.504535	0.191527	-2.63532	0.00840569	0.203973	1988.05	3867.75	1955.15	1247.53	1374.77	2854.28	1860.33	1152.63	1724.25	1462.77	1658.28	1111.35	1382.18	1590.69	1719.45	2175.28	5459.14	1756.64	4578.25	1663.77	1290.97	1520.36	1260.47	6423.88	1003.06	2826.17	4162.25	3054.51	1469.27	1532.84	3866.16	2135.86	4057.7
PPME1	943.241	-0.520764	0.197603	-2.63695	0.00836552	0.203973	605.564	1213.1	527.5	554.062	509.786	807.9	582.755	576.317	564.883	918.348	746.341	828.154	643.505	845.467	768.852	862.212	719.217	475.702	1825.57	537.313	617.713	520.642	671.137	2293.71	789.141	3036.6	991.968	725.047	843.925	601.262	893.686	714.197	3315.38
SSR2	1527.94	-0.543289	0.206382	-2.63474	0.00842016	0.203973	1206.77	2228.29	1082.23	1463.8	919.271	879.988	931.768	750.553	721.521	1362.29	1116.82	636.347	886.159	1248.67	1079.58	1743.32	1381.15	1228.36	3234.6	1413.81	486.428	569.143	1068.48	3112.27	1011.38	4786.3	1816.87	1047.53	846.337	1204.81	1487.32	1552.39	5917.65
MTL5	11.4403	-0.586619	0.229133	-2.63678	0.0083697	0.203973	7.26095	4.94808	10.7769	0	5.52115	4.54606	6.4039	0	6.16684	2.47089	2.31065	7.89793	0	14.0051	2.51259	11.1641	23.6405	0	0	15.0894	70.692	58.3991	6.67798	14.3279	3.5654	0	8.03213	13.8312	9.65037	8.372	25.9039	0	33.3623
ITGA3	2162.2	-0.604475	0.230141	-2.63574	0.00839538	0.203973	1010.72	3537.88	829.253	312.777	1112.51	1530.72	1066.25	562.914	693.153	2403.35	1324	487.415	3630.35	2310.11	912.07	1355.15	1181.12	2595.21	3399.16	684.271	1844.72	2630.93	400.679	2983.32	3153	5597.6	10753.4	1209.87	1720.18	2188.14	5356.72	2283.89	291.921
MAL	164.726	0.578578	0.22548	2.63037	0.00852921	0.205886	1478.33	134.423	298.35	0	65.3336	87.674	16.0098	44.0375	478.547	7.41268	3.08087	345.252	467.66	266.834	57.7895	361.545	9.09251	11.54	137.377	257.176	8.41571	4.94907	18.3645	33.6394	10.6962	62.6416	32.9317	15.2871	280.343	304.436	72.3152	1.92247	62.5544
GEMIN7	176.123	-0.411908	0.156549	-2.63083	0.00851772	0.205886	62.4442	113.806	131.592	209.114	162.874	218.86	112.068	193.382	143.071	175.433	157.124	86.8772	98.322	194.597	141.542	150.286	186.396	191.05	139.581	235.526	200.294	155.401	148.585	94.6887	269.782	442.14	171.084	280.264	163.091	153.74	250.405	195.13	183.493
AIF1L	3753.04	0.616923	0.236765	2.62248	0.00872921	0.208681	22774.7	1152.9	1657.37	1031.27	1908.48	752.048	1453.69	5755.51	2683.81	600.427	2162.77	25176.3	13049.7	1898.06	3219.46	1582.73	152.754	1053.98	1145.3	2098.08	727.117	756.218	3818.14	7183.26	1352.47	4170.83	371.887	1364.92	7435.13	2255.11	484.62	1487.03	1134.32
IGSF11.AS1	18.2576	0.612373	0.235693	2.62206	0.00874011	0.208681	30.496	10.7208	13.0457	53.6189	34.9673	22.7303	9.60586	89.9897	30.8342	20.5908	34.6598	0	8.1935	34.6442	16.7506	18.8931	18.185	0	0	7.87272	13.4651	5.93889	30.0509	3.73771	13.0731	0	5.62249	21.8388	4.34267	9.89418	37.7766	0.961234	0
SGK1	1575.56	0.590469	0.225154	2.62307	0.00871412	0.208681	7337.92	1060.54	1133.84	630.916	1364.64	809.848	2049.25	934.361	4488.23	359.927	746.341	907.133	1827.15	3091.44	2777.25	3599.99	257.318	1115.53	696.434	978.185	1580.47	1059.1	1529.26	277.837	462.313	897.052	1979.92	604.933	883.974	2675.23	1046.95	1570.66	1259.43
TK2	824.997	0.338101	0.12887	2.62339	0.00870583	0.208681	1115.28	908.798	593.296	680.96	868.66	745.554	1066.25	771.614	1391.24	820.336	705.52	1720.62	1028.6	729.003	757.964	1041.7	540.095	738.557	847.769	868.623	631.178	693.86	656.112	769.969	823.606	516.945	722.088	701.752	1193.75	870.688	688.613	586.353	429.54
CHD6	2494.05	0.313975	0.119721	2.6225	0.0087286	0.208681	1892.2	2380.03	2740.73	4221.6	2479	3321.22	2539.15	3798.72	2656.68	2694.92	3369.7	3224.61	2607.42	2707.41	2365.18	1713.26	2605	2074.63	2186.28	2792.85	2344.62	1852.93	2505.91	1199.81	2513.6	2132.85	1575.9	2526.74	2477.25	2086.91	3364.27	1880.17	1472.11
FARSA	847.404	-0.475417	0.181266	-2.62362	0.00870007	0.208681	649.129	768.602	676.675	773.9	609.167	771.532	454.677	775.443	663.552	525.476	724.005	796.562	594.344	686.251	669.186	663.835	628.292	621.875	1391.4	805.642	350.094	434.529	562.62	1577.94	741.602	2397.41	756.626	1097.76	822.694	650.733	854.83	648.833	2819.12
LBX2.AS1	53.5067	-0.581195	0.221504	-2.62407	0.0086885	0.208681	20.3307	78.3446	68.0646	37.5333	34.0471	20.782	32.0195	32.5495	22.2006	39.5343	10.7831	12.411	42.8583	39.0669	53.6019	59.2556	145.48	52.5709	102.849	90.5363	127.919	132.635	11.6865	26.7869	16.6385	21.286	94.7791	119.385	40.049	31.2047	86.3465	41.3331	20.8515
RND3	905.093	-0.592639	0.226445	-2.62418	0.0086859	0.208681	332.552	1468.76	267.721	1045.57	423.288	234.447	297.782	442.29	482.247	400.284	436.714	313.661	701.49	650.869	926.308	1509.73	360.973	757.79	1973.23	277.513	366.925	486.989	764.629	1990.96	946.018	3535.3	1392.77	558.344	442.952	444.477	729.628	1090.04	3815.82
FLRT3	271.925	0.608689	0.234615	2.6208	0.0087723	0.208881	124.888	100.611	1781.59	477.208	181.278	220.809	16.0098	266.14	34.5343	21.4144	556.097	137.65	69.9599	1929.76	216.92	316.03	42.7348	44.8776	66.1172	876.496	55.5437	49.4907	58.4323	42.9837	265.028	73.5886	40.9638	483.364	94.0911	180.378	9.71398	72.0925	66.7247
NELFA	487.945	-0.424958	0.162142	-2.62111	0.00876452	0.208881	364.5	509.652	385.699	480.783	369.917	405.249	320.195	482.498	281.208	483.471	489.859	308.019	407.154	391.406	373.538	401.049	476.447	433.389	758.144	459.242	358.509	280.118	377.306	562.526	723.775	1547.19	278.715	729.414	381.672	360.757	704.803	390.261	825.718
LMCD1.AS1	51.5577	0.584539	0.223244	2.6198	0.00879823	0.209214	68.253	22.2664	23.8226	110.812	64.4134	55.8516	121.674	76.587	66.6019	74.1268	75.4814	29.3352	147.483	76.6596	20.9382	45.5152	19.0943	26.9266	0.734635	42.6439	42.0786	24.7454	91.8223	44.8526	53.4809	21.286	20.8835	71.3399	19.7833	19.7884	64.7599	49.0229	8.34059
TMEM88B	23.528	0.74094	0.23529	2.61625	0.00889016	0.209604	476.319	30.5132	33.4651	7.14919	8.28172	16.2359	6.4039	13.4027	46.868	4.11815	6.16174	129.752	214.922	11.0567	8.3753	6.01144	5.4555	7.6933	49.9552	22.306	5.04943	0.989814	5.00849	0.622952	26.1462	17.0288	8.83534	7.27958	118.217	26.6382	6.47599	0.961234	16.6812
CADM2	1193.53	0.611755	0.235808	2.61638	0.00888664	0.209604	1941.58	375.23	817.909	1576.4	1808.18	4323.3	1008.62	2096.57	2366.83	709.97	1064.44	6172.79	1290.79	689.936	1372.71	365.839	9.09251	64.1108	229.206	452.681	11.782	20.7861	2290.55	631.674	910.364	324.763	65.0602	519.034	3231.43	1318.97	610.901	581.546	133.449
CYC1	559.835	-0.401827	0.153509	-2.61786	0.0088482	0.209604	450.179	564.906	521.261	468.272	345.992	440.968	464.283	344.641	451.413	497.473	363.543	546.085	513.039	476.174	486.605	575.381	559.189	320.554	736.105	562.899	328.213	330.598	470.798	1369.87	560.955	1027.81	662.65	495.012	578.057	681.937	396.114	632.492	1251.09
MPI	393.809	-0.46833	0.179124	-2.61549	0.00890986	0.209604	418.231	460.996	199.089	193.028	251.212	308.483	358.619	218.273	397.145	427.464	311.938	340.739	266.604	329.489	278.06	285.114	477.357	221.824	601.666	380.515	233.957	325.649	208.687	603.641	400.513	1235.19	329.317	398.193	378.294	336.402	324.879	344.122	1151
SDCBP	3397.1	-0.511062	0.195486	-2.61562	0.00890648	0.209604	3084.45	3838.06	2280.73	1360.13	2196.5	2680.23	2049.25	1995.09	2445.77	2838.23	2090.37	2333.27	2477.59	3989.98	2922.98	3385.3	2003.99	2514.43	3937.65	2039.69	2900.05	3793.96	2487.55	11390.1	1454.68	9540.37	3018.47	3797.03	2462.77	2356.34	3257.42	2555.92	10625.9
STK40	1521.38	-0.540135	0.206642	-2.61617	0.0088923	0.209604	1045.58	1903.36	863.286	1188.55	748.115	755.296	1299.99	620.355	913.926	1176.14	896.534	788.665	1686.6	1302.48	1621.46	1396.37	891.975	1377.1	2912.83	1042.48	853.353	995.753	622.722	5392.27	1433.29	3363.79	1713.25	617.309	1451.42	1294.62	914.193	1484.14	5638.24
FAM86B1	53.2376	-0.555019	0.211972	-2.61738	0.00886086	0.209604	14.5219	24.7404	28.3602	30.3841	75.4557	45.4606	25.6156	32.5495	46.868	61.7723	74.7112	34.9765	22.0594	64.1287	21.7758	20.6107	101.836	23.0799	38.9357	62.3257	58.91	24.7454	168.619	176.918	76.0618	46.8291	19.2771	91.7228	38.1189	44.1433	62.6012	65.3639	33.3623
CATSPERB	18.5607	-0.582982	0.22905	-2.61548	0.00891016	0.209604	21.7829	0	7.37366	0	27.6057	1.94831	0	9.57337	17.2672	1.64726	15.4044	2.25655	6.93296	17.6907	13.4005	0	36.37	6.41108	0	14.4333	8.41571	4.94907	5.00849	91.574	22.5808	66.8988	53.8152	29.8463	0.965037	2.28327	74.4738	43.2555	8.34059
RNF41	831.229	-0.359879	0.137663	-2.61436	0.00893951	0.210013	653.486	646.549	695.96	668.449	664.378	650.087	822.902	639.501	904.059	570.776	614.634	1245.62	570.394	605.905	902.857	580.533	851.059	742.404	836.015	655.404	668.207	670.104	689.502	1468.92	903.233	1799.58	787.148	754.165	1411.85	834.917	803.022	709.39	1409.56
HTRA2	231.301	-0.327045	0.125147	-2.6135	0.00896201	0.21026	193.141	198.748	227.449	176.942	158.273	154.566	185.713	277.628	254.074	190.259	183.312	183.909	253.999	159.953	201.845	231.87	230.95	193.615	210.106	316.877	151.483	195.983	190.323	421.116	260.274	363.686	206.426	245.322	258.63	192.556	215.866	301.827	446.221
CCT8	1197.93	-0.389196	0.149031	-2.61164	0.00901086	0.21047	1038.32	1313.72	1170.14	1261.83	764.679	1415.77	774.873	668.222	569.816	1064.95	1073.68	793.178	741.197	1185.27	1137.37	1223.76	1262.04	1152.71	1530.25	625.881	1361.66	1376.83	764.629	1800.95	1030.4	2817.65	1564.66	1105.04	979.512	981.046	1384.78	1453.39	2143.53
SNAPC2	276.663	-0.438817	0.168054	-2.61134	0.00901893	0.21047	210.568	244.105	199.656	175.155	238.33	285.752	185.713	269.969	300.942	194.377	197.176	197.448	147.483	235.138	262.984	279.103	391.887	201.308	481.921	197.474	112.771	162.33	155.263	543.214	234.128	657.432	383.132	420.76	291.441	234.416	269.833	230.696	537.968
TLCD2	215.213	-0.537135	0.205854	-2.61153	0.00901389	0.21047	120.532	159.988	131.024	55.4062	100.301	107.157	236.944	124.454	217.073	100.483	182.542	128.623	299.378	144.474	195.144	278.244	148.208	200.026	168.232	398.884	328.213	279.128	66.7798	234.23	167.574	824.071	253.815	336.317	232.574	149.935	83.1085	102.852	546.308
RPS28	2056.59	-0.587365	0.225413	-2.61222	0.00899564	0.21047	1534.97	1625.44	1610.29	879.35	1064.66	1229.38	1063.05	1458.98	1550.34	1009.77	1135.3	3189.63	1663.28	1660.71	1132.34	957.537	790.139	966.791	2308.96	1917.01	816.324	1102.65	617.713	4124.57	970.976	11178.2	1493.98	1586.22	2523.57	1611.23	1497.03	979.497	10617.6
PFKP	1839.79	-0.577369	0.221631	-2.61006	0.0090526	0.210975	1346.18	2160.66	855.912	509.38	778.482	1239.13	1085.46	664.392	1334.51	1833.4	2014.89	2056.85	816.829	445.952	2323.31	1325.95	1332.05	1186.05	3280.15	970.969	918.996	898.752	916.553	5110.08	1588.98	8342.28	2248.19	854.623	2078.69	911.026	1548.84	1125.6	6609.92
NGFR	513.306	0.969626	0.233392	2.6075	0.00912065	0.211538	6375.12	263.073	1698.21	209.114	587.082	433.824	339.407	633.757	157.871	256.149	437.484	282.069	368.077	1513.29	477.392	3119.94	66.3753	392.358	290.916	825.98	112.771	286.056	469.128	261.64	369.613	278.542	47.3895	930.331	62.7274	516.781	440.367	161.487	275.239
GRIK3	2799.49	0.59484	0.231612	2.60814	0.00910367	0.211538	811.775	3694.57	269.989	6847.14	4692.05	4500.6	5914.01	12713.4	196.106	7331.96	8918.36	549.47	584.26	7772.84	2823.31	35.2099	166.393	262.854	3623.22	270.953	11.782	16.8268	3222.13	583.706	3362.17	1083.76	910.843	2075.41	391.805	309.003	1240.15	5887.56	1309.47
SLPI	60.7523	-0.506614	0.209852	-2.60734	0.00912498	0.211538	8.71314	89.0655	7.37366	1.7873	4.60096	1.29887	28.8176	3.82935	71.5354	32.9452	15.4044	0	0	80.3451	22.6133	0.858777	60.9198	0	531.876	38.7075	3.36628	5.93889	1.6695	85.3445	8.31926	17.0288	176.707	20.3828	20.2658	0	36.6972	15.3797	613.033
TTC39C	377.358	-0.518613	0.198926	-2.60822	0.00910138	0.211538	135.054	696.855	376.057	226.987	172.076	231.849	249.752	191.467	162.805	284.153	241.078	390.383	129.205	392.88	403.689	335.782	93.6528	278.241	615.625	429.719	232.274	271.209	390.662	1285.77	299.493	484.104	405.622	569.263	469.49	255.726	409.066	542.136	800.696
SEPT8	2689.65	0.4892	0.187807	2.60448	0.00920142	0.213029	6851.44	1350	1460.55	3245.73	2573.77	2962.73	3422.89	3599.59	2960.09	2048.37	1965.6	8851.32	5032.07	1941.55	2316.61	1711.54	1424.8	1683.55	1415.64	1600.79	1540.08	1681.69	2333.95	3188.27	2239.07	2978.82	1730.12	1127.61	4423.25	2651.64	1888.83	2075.3	2481.32
HGS	1752.17	-0.329742	0.126696	-2.60262	0.00925155	0.213776	1895.11	2446.83	1453.18	1159.96	1683.03	1178.73	1216.74	1028.18	1171.7	1076.49	1320.92	1810.88	1872.53	1202.23	1598.84	2367.65	1240.22	2073.34	2536.7	1871.08	1609.08	1626.27	1243.77	2543.51	1805.28	2801.84	2282.73	1536.72	2177.61	1994.06	2086.35	1645.63	2264.47
CARHSP1	1080.54	-0.375813	0.144419	-2.60237	0.00925807	0.213776	753.687	1015.18	585.922	840.03	848.416	1243.67	915.758	970.74	678.353	957.059	846.47	1471.27	1190.58	880.848	890.294	638.072	1543	916.785	1234.19	782.023	807.908	874.006	1041.77	2524.2	1200.35	1943.11	1283.53	1182.93	798.568	852.422	1216.41	928.552	1801.57
DCPS	166.085	-0.407173	0.156527	-2.60101	0.00929493	0.214345	162.645	151.741	120.247	128.685	93.8595	109.105	144.088	111.051	96.2028	150.724	161.746	148.932	145.592	185.015	138.192	174.332	194.58	201.308	243.164	102.345	139.701	144.513	158.602	375.64	191.343	452.479	154.217	157.239	116.769	130.908	113.33	161.487	221.026
NDRG2	5349.4	0.605316	0.235093	2.59989	0.00932543	0.214766	2955.21	154.215	1999.4	6312.74	10577.6	8842.74	5817.95	6465.86	38288.7	1022.13	712.452	25862.3	9979.68	886.745	4564.54	1628.24	527.365	1463.01	277.692	2349.35	954.342	347.425	7177.16	3695.98	1636.52	3166.14	509.237	629.684	13722.8	8530.3	770.642	3571.94	1130.15
BRF2	162.575	-0.439192	0.168965	-2.59931	0.00934125	0.214849	220.733	181.43	170.729	92.9395	133.428	61.0471	118.472	135.942	94.9694	136.723	143.261	81.2358	144.332	137.103	101.341	173.473	254.59	161.559	320.301	167.951	57.2268	102.941	171.958	340.755	160.443	261.513	171.888	190.725	124.972	139.28	228.818	107.658	275.239
NRBP1	1240.87	-0.382119	0.14716	-2.59681	0.00940927	0.21613	871.314	1362.37	1031.18	1090.25	830.012	876.091	1283.98	940.105	905.293	998.24	998.973	808.973	1083.43	1160.21	1158.3	1451.33	1313.87	1121.94	1934.3	1028.7	727.117	855.2	923.231	3050.6	1069.62	1710.18	2142.17	1265.19	902.309	1105.1	1409.61	1233.26	2306.17
LINC00486	12.3862	0.613147	0.236416	2.59628	0.0094238	0.216181	31.9482	10.7208	3.40323	19.6603	22.0846	3.24719	19.2117	11.488	19.7339	7.41268	8.4724	58.6703	39.707	5.89689	12.5629	3.43511	2.72775	5.12887	2.93854	5.90454	15.1483	8.90833	15.0255	4.36067	13.0731	0	4.81928	5.09571	26.5385	12.1775	5.39665	3.84493	0
DIABLO	661.97	-0.395928	0.152581	-2.59509	0.0094567	0.216652	622.99	573.153	545.084	477.208	449.053	624.109	560.342	562.914	456.346	515.593	452.118	699.531	726.07	563.153	516.756	567.652	931.982	484.678	778.714	440.872	506.626	443.437	547.595	1391.05	753.487	1758.83	545.381	753.437	515.33	521.347	692.93	603.655	1263.6
MEFV	31.5338	-0.609298	0.236609	-2.5939	0.0094894	0.217118	14.5219	67.6238	5.67205	5.36189	8.28172	5.84494	12.8078	5.74402	17.2672	24.7089	11.5533	10.1545	10.7146	9.58245	10.8879	85.019	18.185	8.97552	99.9104	19.6818	100.989	97.0018	23.3729	11.8361	9.50772	41.9638	44.1767	41.4936	54.0421	19.7884	14.0313	4.80617	125.109
EDIL3	1275.83	0.606548	0.235832	2.59324	0.00950751	0.217249	11135.4	211.118	2268.82	473.634	507.025	220.809	557.14	465.266	3291.86	193.553	777.15	1443.06	2409.52	1711.57	813.241	3350.09	13.6388	1934.87	179.986	2298.83	333.262	457.294	565.959	229.869	111.716	644.661	640.16	26.9345	1662.28	1637.87	602.267	745.917	187.663
SEPT9	7242.9	-0.585937	0.226593	-2.5927	0.00952266	0.217312	3470.74	8293.81	2765.12	2734.57	4577.95	4071.97	4460.32	4290.79	3654.47	3913.07	4367.91	5140.42	8213.04	4158.04	8088.02	7665.45	3103.27	4848.06	13309.4	3262.59	2536.5	2924.9	3337.32	25807	4983.23	29136.8	8986.34	2079.78	8244.79	4474.45	3378.31	4690.82	34046.3
FAM66C	317.07	0.543076	0.209538	2.59164	0.00955207	0.217677	181.524	178.131	153.145	521.891	472.978	403.301	579.553	442.29	337.943	361.574	402.824	1251.26	647.287	210.077	154.105	98.7594	110.019	128.222	168.232	174.512	230.59	177.177	537.578	168.82	438.544	161.165	110.843	380.722	394.217	219.194	221.263	278.758	166.812
CBR3	65.9886	-0.462932	0.178635	-2.59123	0.00956344	0.217677	39.2092	53.6042	51.0484	57.1935	63.4932	53.2539	51.2312	51.6962	53.0349	59.3014	46.2131	48.5158	57.3545	47.9122	69.515	44.6564	100.927	32.0554	98.4412	16.4015	85.8403	90.0731	50.0849	167.574	38.0309	85.7521	83.5341	94.6346	123.525	42.6211	49.6492	46.1392	125.109
TMEM159	117.495	-0.565017	0.21839	-2.59031	0.00958898	0.217975	225.09	110.507	50.4812	16.0857	92.0191	91.5707	28.8176	70.843	119.637	44.4761	134.788	34.9765	44.7491	81.0822	82.9154	120.229	243.679	89.7552	48.4859	87.256	99.3054	152.431	38.3984	224.263	98.6426	416.597	187.952	119.385	65.6225	56.3207	212.628	104.774	283.58
CCDC157	37.0568	-0.4393	0.169382	-2.58943	0.00961346	0.218249	14.5219	30.5132	32.3307	35.746	31.2865	31.173	28.8176	21.0614	7.40021	47.7706	37.7407	32.72	35.9253	37.5927	25.9634	34.3511	31.8238	21.7977	50.6898	49.8606	57.2268	37.613	31.7204	66.0329	78.4387	55.9517	30.5221	51.685	47.7693	50.232	29.1419	18.2634	29.1921
DDX54	652.931	-0.285609	0.110365	-2.58797	0.00965426	0.21861	618.633	667.166	622.224	482.57	494.143	412.393	733.247	618.44	450.18	554.303	561.489	530.289	709.053	539.565	591.296	737.69	730.128	794.974	1215.82	640.315	637.911	545.388	502.518	980.527	623.944	793.663	725.301	555.432	611.351	693.354	513.761	654.6	1005.04
ARCN1	2664.68	-0.470757	0.181933	-2.58827	0.00964599	0.21861	2914.55	3071.11	1969.9	1261.83	1895.59	1989.88	2020.43	1954.88	2110.29	2067.31	2011.04	1783.8	1709.29	2301.26	2034.36	2961.06	2915.06	2569.56	4775.87	1629	1678.09	2138.99	1387.35	4503.94	1669.79	8397.62	3078.71	2349.12	1812.34	2074.73	2524.55	2407.89	7965.26
SCN1B	264.726	0.609452	0.235971	2.58701	0.00968129	0.218939	1729.56	121.228	209.299	178.73	132.508	75.9842	32.0195	149.345	437.846	70.8322	68.5494	1309.93	393.918	242.51	390.289	315.171	72.7401	126.939	181.455	296.539	97.6223	197.963	197	82.8527	128.354	173.329	130.12	81.5313	694.344	216.15	114.409	45.178	41.7029
ZCCHC24	4231.18	0.609025	0.236138	2.58488	0.00974131	0.219485	23711.4	1119.09	1858.73	736.367	2382.38	2830.9	3730.27	3182.19	6604.69	1541.84	1385.62	25959.4	11047.4	1819.19	3712.77	2093.7	975.626	2140.02	821.322	4395.6	1413.84	3121.87	1520.91	4163.19	1815.97	5781.27	1653.01	911.404	7917.64	3952.34	651.916	1699.46	2977.59
GMNN	148.004	-0.457048	0.176751	-2.58548	0.00972442	0.219485	71.1573	80.8187	96.992	117.962	172.996	148.072	44.8273	155.089	139.371	163.079	140.18	75.5945	52.3123	141.525	157.456	150.286	279.14	103.86	104.318	82.6636	385.44	314.761	166.95	204.951	135.485	118.593	169.478	135.4	113.874	175.051	186.724	178.789	120.939
SPAG8	83.8181	-0.602402	0.234273	-2.58482	0.00974296	0.219485	27.5916	24.7404	40.2715	64.3427	80.9768	38.9662	73.6449	36.3788	60.4351	70.0086	105.52	19.1807	37.1859	77.3967	41.0389	66.9846	196.398	60.2642	29.3854	57.7333	642.96	172.228	76.7968	33.6394	60.6117	18.2451	46.5863	224.211	26.5385	44.9044	172.693	29.7982	8.34059
METTL16	872.205	-0.408483	0.158108	-2.58386	0.00977019	0.219817	625.894	451.1	673.272	741.729	657.937	614.368	707.632	706.515	727.688	759.387	690.886	1371.98	1002.76	514.504	711.9	693.033	1307.5	596.231	578.158	911.923	1750.47	1800.47	644.425	1093.9	792.706	1595.84	657.028	1164.73	601.218	520.586	1110.63	709.39	1296.96
FER1L5	92.8214	-0.607064	0.236876	-2.58307	0.0097926	0.220039	21.7829	27.2144	62.3925	57.1935	107.662	40.9146	41.6254	45.9522	91.2693	95.5411	97.0475	7.89793	62.3967	75.1853	24.2884	45.5152	223.676	161.559	43.3435	116.779	530.19	329.608	20.0339	8.09838	65.3656	7.90622	94.7791	171.07	34.7413	42.6211	157.582	151.875	0
TRIM35	560.011	-0.308902	0.119653	-2.5817	0.0098316	0.220351	591.042	589.646	590.46	487.932	442.612	322.77	598.765	455.693	336.71	371.457	454.429	477.261	726.7	479.859	379.401	604.579	571.919	578.28	782.387	651.468	358.509	439.478	647.764	811.707	713.079	885.496	397.59	674.817	516.295	548.746	694.01	561.36	738.142
UBE2I	1132.2	-0.360115	0.139495	-2.58171	0.00983113	0.220351	1051.39	1188.36	955.74	850.754	891.665	892.327	838.912	844.372	890.492	1001.53	1055.97	1039.14	1126.29	854.312	931.333	1141.32	956.532	968.074	1717.58	948.663	849.987	860.149	871.477	1694.43	1137.36	2803.06	1130.12	861.175	1240.55	1180.45	1028.6	1058.32	2502.18
MUSK	22.5656	0.592973	0.230895	2.57923	0.009902	0.22078	30.496	15.6689	13.0457	41.1078	22.0846	9.09212	48.0293	13.4027	45.6346	22.238	53.145	76.7227	2.52108	36.1185	26.8009	24.9045	1.8185	15.3866	23.5083	15.0894	37.0291	15.837	10.017	11.2131	30.9001	0	12.8514	23.2947	11.0979	10.6553	6.47599	13.4573	25.0218
FAM95C	48.9798	0.383196	0.173287	2.57934	0.00989885	0.22078	752.235	0.82468	23.2554	3.5746	21.1644	11.0404	0	0	128.27	0	0	196.32	156.937	11.7938	40.2014	60.9732	0	20.5155	5.14245	34.1151	11.782	0	20.0339	3.11476	0	0	0	0	83.9582	28.9214	2.15866	0	0
ATG13	1609.72	-0.365584	0.1417	-2.58012	0.00987659	0.22078	1764.41	1423.4	1099.81	934.757	1445.62	1175.48	970.192	1700.23	1761.25	958.706	1183.05	2197.88	1639.96	1043.75	1310.73	1448.76	2263.12	1201.44	1724.92	1183.53	1368.39	1485.71	1397.37	2441.97	1644.84	3759.71	1566.26	1732.54	1964.33	1395.08	1778.74	1268.83	2885.84
RAD23A	1591.91	-0.473676	0.183642	-2.58011	0.00987702	0.22078	1199.51	1594.11	1138.38	1129.57	1013.13	1495	1120.68	1064.56	1124.83	1124.26	928.883	1234.33	1688.49	1659.24	1417.1	1353.43	1742.12	855.239	3427.81	1326.55	929.095	1097.7	888.172	3633.06	1112.4	4448.77	1249.8	1709.25	1250.21	1202.52	1541.28	1275.56	4558.13
PTGS2	970.151	-0.598122	0.235898	-2.57883	0.00991364	0.22078	1042.67	683.66	256.377	39.3205	324.827	188.986	419.456	61.2696	1234.6	205.084	805.648	147.804	1283.23	178.381	447.241	1279.58	148.208	548.789	4980.09	251.927	610.981	861.139	175.297	1077.08	47.5386	1638.41	3624.1	68.4281	544.763	766.418	737.183	297.021	7039.46
XPO5	1142.3	-0.397223	0.154131	-2.57747	0.00995264	0.221367	441.466	1235.37	711.275	1394.09	901.787	1108.59	1168.71	1208.16	626.551	1048.48	1103.72	766.099	682.582	1023.11	870.193	1077.77	1410.25	1155.28	1193.05	778.087	888.699	786.903	1018.39	2331.71	1389.32	2502.62	1115.66	1461.74	790.848	845.572	1354.56	1265.94	2039.27
DPY19L1	1824.37	0.458116	0.17787	2.57532	0.0100146	0.222128	3438.79	1383.81	1524.65	825.732	3367.9	2165.22	1677.82	5062.4	997.795	1970.95	2995.38	1091.04	873.553	3083.34	1580.42	2861.45	1179.3	1696.37	1115.91	2103.33	1915.42	1629.23	1141.94	852.822	1356.04	1594.62	1400	1287.76	992.058	1367.68	1946.03	2153.16	1572.2
PAPL	13.8781	0.449513	0.191297	2.5741	0.0100501	0.222128	104.558	0	28.9274	0	3.68076	2.59775	0	0	14.8004	0	0	62.0551	54.8334	41.2782	13.4005	56.6793	0	0	0	16.4015	5.04943	2.96944	16.695	0	0	8.51439	0	1.45592	2.89511	19.0273	2.15866	0	0
PRPF4	549.262	-0.38834	0.150857	-2.57438	0.0100419	0.222128	461.797	573.153	247.301	380.694	444.452	435.772	345.811	897.983	421.812	428.288	605.391	388.127	410.305	433.421	416.252	540.171	763.771	448.776	540.692	362.801	382.073	496.887	499.179	1252.76	490.836	1046.66	760.642	720.679	425.099	445.238	590.394	671.902	796.526
DNAH10	229.059	-0.432071	0.167837	-2.57432	0.0100439	0.222128	236.707	246.579	161.653	210.901	155.512	123.393	124.876	183.809	197.339	228.146	231.065	338.483	151.265	125.309	164.993	133.969	428.257	164.124	295.323	139.741	419.102	180.146	375.637	144.525	493.213	162.99	247.389	294.095	400.008	200.167	283.864	203.782	112.598
TTC4	10.3833	-0.532113	0.206286	-2.57417	0.0100482	0.222128	1.45219	20.617	6.23925	8.93649	3.68076	6.49437	9.60586	7.6587	9.86695	10.7072	6.16174	4.5131	6.30269	8.84534	5.86271	7.729	23.6405	8.97552	6.61172	8.52878	6.73257	21.7759	6.67798	18.0656	20.2039	16.4206	8.83534	16.0151	7.72029	9.13309	16.19	5.7674	16.6812
RNF40	1881.12	-0.344912	0.13407	-2.57262	0.0100933	0.222521	1273.57	2125.2	1726	2012.5	1466.78	1527.48	893.345	1750.01	1552.81	1228.03	1844.67	1313.31	1926.1	1831.72	1821.63	1776.81	2481.35	1791.26	3554.17	1793.67	1280.87	1212.52	1462.48	2897.35	2567.08	3586.99	1665.86	1964.76	1510.28	1747.46	1894.23	2303.12	2293.66
EEF2	29807.3	-0.577869	0.225118	-2.57301	0.0100819	0.222521	25284.1	21530.8	14418.3	19388.6	17045.6	19813.7	15542.3	20356.8	20218.6	18955.9	20386.1	42156.9	19801.2	19464.2	20281.6	18002.5	10502.8	21629.7	36419.6	16296.5	10410.2	14185	12977	50990.5	20036.3	175696	23790.4	20590.3	29244	22845.7	12001.1	16938.9	156440
MAN2A1	2201.86	0.582273	0.226524	2.571	0.0101406	0.223005	6844.18	1505.04	1835.47	1267.19	1708.8	1671.65	1476.1	1257.94	3652.01	894.463	1269.32	11907.8	6457.11	1323.85	1689.3	1525.19	864.697	2043.85	789.733	2547.48	2304.22	3293.11	944.935	482.165	625.133	1355	2566.26	594.742	3177.87	1919.47	876.417	1286.13	704.78
OXTR	420.664	-0.603505	0.237129	-2.57126	0.010133	0.223005	185.88	265.547	34.5995	684.535	403.964	287.701	249.752	287.201	51.8015	541.125	465.212	161.343	47.9005	201.968	121.442	46.374	309.145	153.866	188.801	33.4591	476.329	175.197	535.908	394.952	53.4809	2218.61	722.891	226.395	701.099	112.641	431.732	246.076	2864.99
NBPF1	1789.09	0.490558	0.190953	2.56866	0.0102093	0.223181	1595.96	1669.15	2023.79	2625.54	742.594	1257.96	2897.77	1805.54	1747.68	2050.84	1431.84	7834.74	3618.38	1065.86	1397.84	1102.67	868.334	1209.13	1904.91	2243.73	1085.63	1108.59	1482.51	1137.51	1527.18	2452.14	875.502	1111.59	1836.46	1408.02	1272.53	1013.14	1634.76
CPEB2	1297.47	0.37412	0.145595	2.56946	0.0101856	0.223181	2403.38	1071.26	828.686	1024.12	1517.4	1156	1533.74	2081.25	2370.53	1814.46	1136.84	1695.8	1107.38	1631.23	1179.24	1310.49	845.603	1318.12	681.742	907.987	1417.21	1254.09	1131.92	697.084	1487.96	956.044	1087.55	1469.02	1644.91	1319.73	1356.72	816.087	562.99
SLITRK6	8.57234	-0.319969	0.158747	-2.56856	0.0102122	0.223181	0	0	0	0	0	0	0	0	0	0	0	0	3.15135	7.37111	2.51259	12.0229	0	2.56443	110.195	4.59242	18.5146	49.4907	0	51.0821	0	0	0	0	0.965037	18.2662	2.15866	0	0
ZSWIM4	685.607	-0.431654	0.168005	-2.56954	0.0101833	0.223181	485.032	727.368	862.151	507.593	525.429	552.671	851.719	390.594	439.079	507.356	615.404	259.503	746.869	459.22	385.264	705.915	770.135	1070.65	1013.06	869.279	717.019	372.17	348.925	1060.89	987.614	262.122	1414.46	1123.97	559.721	746.63	1078.25	608.461	600.522
LOC100506343	43.4112	-0.492188	0.191601	-2.56918	0.010194	0.223181	15.9741	36.2859	43.1076	62.5554	20.2442	36.3685	28.8176	32.5495	27.1341	47.7706	40.0513	33.8483	12.6054	25.7989	58.6271	21.4694	94.5621	53.8531	43.3435	21.65	18.5146	32.6639	125.212	85.9674	45.1617	52.3027	62.6506	50.2291	46.8043	30.4436	32.3799	39.4106	54.2138
SLC48A1	814.477	0.532555	0.207343	2.5679	0.0102318	0.22333	3541.89	460.172	856.479	334.225	757.317	840.372	874.133	693.112	1857.45	484.295	242.619	671.324	1469.79	869.791	1112.24	1264.12	495.542	892.423	572.281	758.405	393.855	454.325	611.035	864.658	400.513	432.409	375.1	400.377	1500.63	1020.62	315.165	644.027	417.029
GBE1	1216.01	-0.58309	0.227779	-2.56724	0.0102513	0.223479	906.167	2466.62	528.635	330.65	492.302	840.372	733.247	488.242	696.853	1185.2	881.9	293.352	581.739	545.462	757.964	1627.38	1370.24	998.847	2363.32	911.923	461.181	793.831	253.763	1437.15	742.791	5769.71	1917.27	600.566	714.127	601.262	856.989	1069.85	5909.31
ARHGAP12	1062.03	0.34361	0.13389	2.56624	0.0102809	0.223845	1993.86	971.473	840.03	1020.55	1238.58	980.001	1101.47	861.604	1110.03	1082.25	878.819	2449.49	1345.62	995.837	1311.57	1097.52	494.632	960.38	806.63	910.611	1077.21	1085.83	931.579	910.133	962.657	1271.08	698.795	670.45	1352.98	1067.05	906.638	952.583	708.95
SERPINI1	170.761	0.599186	0.235689	2.56159	0.0104195	0.225392	1295.35	30.5132	270.557	75.0665	37.7278	48.0584	96.0586	22.9761	427.979	73.3031	23.1065	1016.58	154.416	133.417	208.545	74.7136	10.911	70.5219	60.2401	211.907	58.91	103.931	118.534	18.6886	14.2616	74.1968	77.1084	18.9269	426.064	273.993	51.8079	44.2168	12.5109
POLB	168.698	-0.298523	0.116569	-2.56095	0.0104387	0.225392	182.976	167.41	245.6	151.92	114.104	120.146	131.28	149.345	122.104	143.312	140.18	186.165	131.096	137.103	135.68	127.099	178.213	161.559	130.03	188.945	186.829	147.482	198.67	273.476	191.343	181.235	134.137	228.579	184.805	169.723	255.801	116.309	254.388
XRCC1	452.967	-0.307364	0.120014	-2.56084	0.0104418	0.225392	365.952	398.321	336.92	482.57	378.199	552.022	304.185	319.751	355.21	384.635	453.658	382.485	458.206	462.906	363.488	397.614	495.542	547.507	611.217	505.822	319.797	313.771	445.755	643.51	594.233	980.979	342.169	487.732	376.847	395.767	485.699	475.811	529.627
NOP14	425.637	-0.320104	0.124952	-2.56191	0.0104098	0.225392	358.691	469.243	393.64	394.993	293.541	303.287	320.195	405.911	294.775	314.627	415.148	406.179	415.978	386.983	386.101	407.06	248.225	557.764	867.604	482.86	328.213	360.292	375.637	330.788	575.217	629.457	462.65	508.115	331.008	429.255	400.432	474.849	717.29
ASCC2	713.523	-0.437412	0.170756	-2.56202	0.0104066	0.225392	705.765	840.349	745.874	511.167	497.823	463.698	605.169	266.14	376.177	653.963	460.59	390.383	640.354	726.055	679.236	773.758	481.903	757.79	1247.41	704.608	619.396	561.225	552.603	1016.04	626.321	2229.55	511.646	826.961	587.225	541.135	756.611	604.616	1584.71
FKBP4	1065.48	-0.441831	0.172453	-2.56235	0.0103966	0.225392	814.679	1219.7	977.861	852.541	607.326	763.738	678.814	608.867	678.353	735.502	755.584	1072.99	992.674	971.513	922.12	1253.81	358.245	815.49	1691.87	623.913	765.83	1118.49	781.324	3051.84	873.522	2315.31	1082.73	1395.5	1510.28	1016.06	1147.33	905.482	1801.57
TBC1D10A	273.531	-0.471394	0.184022	-2.56232	0.0103977	0.225392	252.681	323.275	234.823	194.815	144.47	172.75	233.743	99.5631	167.738	233.087	195.635	227.912	149.374	235.876	242.884	377.003	118.203	351.327	645.745	244.71	168.314	228.647	197	640.395	164.008	577.762	289.157	227.851	313.637	254.965	335.672	153.797	629.714
CARF	390.933	0.345603	0.135134	2.55748	0.0105433	0.225488	405.161	307.606	451.495	529.04	362.555	400.703	429.062	541.853	432.912	513.945	541.463	916.16	370.598	284.525	303.186	315.171	250.953	330.812	221.125	465.803	444.35	389.987	442.416	295.902	294.739	284.624	238.554	463.71	386.98	340.208	406.908	267.223	271.069
PRPF6	1417.21	-0.433779	0.169691	-2.55666	0.0105681	0.225488	993.298	1806.05	1095.27	1369.07	916.51	1108.59	867.729	1189.01	1159.37	1034.48	1307.83	1032.37	1283.86	1158.74	1177.57	1099.23	2148.56	988.589	3828.92	1294.41	920.679	923.497	888.172	1652.69	1517.67	3389.33	881.124	1910.89	949.596	1083.03	2093.9	949.699	2748.22
GOLPH3L	469.856	-0.441341	0.17268	-2.55641	0.0105759	0.225488	352.882	550.062	557.562	464.697	313.785	398.755	198.521	241.249	402.078	378.046	309.628	362.176	434.256	376.664	438.865	339.217	598.287	420.567	722.147	480.892	563.853	459.274	277.136	860.92	219.866	957.869	346.185	371.987	358.994	330.313	629.25	354.695	1434.58
WDR45B	2042.49	-0.503227	0.196986	-2.55602	0.0105876	0.225488	1739.72	1962.74	1090.73	1184.98	1540.4	1565.79	1476.1	1353.68	1484.98	1866.35	1233.12	2804.89	2067.91	1110.09	1394.49	1422.14	1498.45	986.025	2600.61	1411.84	1168.1	1282.8	1313.89	5115.06	1692.37	7043.22	1616.06	1571.66	1962.88	1693.43	2322.72	1631.21	7193.76
NANS	262.817	-0.503901	0.196954	-2.56011	0.0104639	0.225488	172.811	434.606	129.89	148.346	209.804	163.009	163.3	202.956	177.605	148.254	214.891	119.597	160.088	246.932	253.771	300.572	310.054	207.719	711.127	162.047	168.314	247.454	151.924	577.477	108.15	487.145	320.482	256.241	202.175	218.433	155.424	237.425	904.954
EAF1	1329.39	-0.528215	0.206638	-2.55841	0.0105153	0.225488	1148.68	1766.47	504.812	539.764	879.703	1119.63	861.325	574.402	816.49	933.997	860.334	1252.39	1159.7	1045.22	1414.59	1141.32	1007.45	542.378	2713.01	659.34	866.818	1184.81	774.646	2739.74	828.36	4471.88	1720.48	1076.65	1001.71	915.592	1139.77	962.195	5246.23
TMEM54	316.819	-0.536927	0.210068	-2.55819	0.0105219	0.225488	106.01	386.775	288.14	159.069	151.832	295.494	160.098	135.942	271.341	196.024	197.946	370.074	447.491	238.824	221.945	143.416	319.147	70.5219	611.217	353.616	232.274	206.871	143.577	1136.26	237.693	484.104	269.879	182.718	575.644	207.017	308.689	290.293	1055.08
FOXN3.AS1	19.4956	-0.543629	0.213283	-2.55608	0.0105857	0.225488	7.26095	18.9676	13.6129	7.14919	11.9625	11.6899	12.8078	17.2321	18.5005	2.47089	9.24262	30.4634	27.1016	15.4793	12.5629	6.87022	20.9128	21.7977	14.6927	20.9939	43.7617	30.6842	36.7289	33.6394	10.6962	7.90622	16.8675	12.3753	35.2238	19.0273	6.47599	17.3022	70.895
GNB2L1	6479.81	-0.570872	0.223493	-2.55969	0.0104766	0.225488	5188.68	7126.06	4086.14	5762.25	3034.79	4068.72	3602.2	2873.93	2757.81	6290.89	4689.86	4128.36	5707.09	4968.13	4569.56	4249.23	2137.65	3862.04	9732.45	4151.55	2565.11	3250.55	2464.18	12769.9	3530.93	35691.7	5926.91	4765.22	3440.36	3934.84	5451.7	5239.69	31815.2
COL6A1	13406.5	-0.583509	0.228865	-2.5574	0.0105459	0.225488	6707.67	9302.39	9537.55	2666.65	8627.71	16008.6	9074.33	6035.06	3776.58	10778	17878.3	1761.24	9979.68	14808.6	6258.86	13261.2	24538.9	30152.6	17231.6	5359.35	11334.3	31745.3	2914.94	16466.5	4122.79	18987.1	77551	3574.28	9098.37	7367.36	14855.9	15867.1	4783.33
GDF15	352.837	-0.600676	0.237169	-2.55902	0.0104969	0.225488	136.506	572.328	386.266	62.5554	68.0941	227.952	259.358	162.747	217.073	163.079	124.005	29.3352	265.343	300.741	262.147	125.381	55.4643	303.885	900.663	979.498	74.0583	48.5009	15.0255	97.8035	96.2657	932.326	1170.28	2198.43	215.203	113.403	248.246	126.883	704.78
CBFB	980.643	0.312558	0.122328	2.55507	0.0106167	0.225833	1980.79	838.7	1198.5	831.093	976.323	881.286	1191.13	1054.99	754.822	1469.36	1119.13	1100.07	1007.17	973.724	1013.41	1185.11	460.99	1101.42	902.867	1254.39	823.057	877.965	814.714	882.723	589.479	707.302	1084.34	713.399	754.659	997.79	715.596	1158.29	946.657
LOC283692	25.8494	0.57971	0.226895	2.55369	0.0106587	0.226178	40.6613	18.9676	15.8817	35.746	33.1269	51.955	19.2117	49.7815	44.4013	21.4144	40.8216	71.0814	24.5805	33.9071	19.2632	24.0458	23.6405	1.28222	25.7122	19.0257	33.6628	13.8574	23.3729	1.86886	39.2193	4.86537	4.01606	47.3173	7.72029	12.9385	32.3799	17.3022	0
PRKAB2	1016.65	-0.482979	0.189162	-2.55407	0.0106473	0.226178	1009.27	1399.48	766.294	888.287	517.147	651.386	592.361	522.706	717.821	805.511	645.443	1092.17	1399.2	512.292	732.838	582.251	1844.87	429.543	1175.42	683.615	579.001	711.677	978.324	2892.37	666.729	2830.43	903.614	912.132	1104	704.77	1613.6	833.39	1851.61
C16orf54	69.3074	0.798866	0.221784	2.55273	0.0106882	0.22653	68.253	32.9872	31.1963	7.14919	17.4836	4.54606	1152.7	0	40.7012	1567.37	51.6046	0	15.7567	64.1287	77.0527	147.71	4.54625	30.7732	77.8714	131.212	42.0786	32.6639	3.33899	6.22952	7.13079	15.2043	36.9478	14.5592	1.44756	15.9829	3.23799	2.8837	120.939
SHARPIN	449.362	-0.38	0.148914	-2.55198	0.0107112	0.226743	399.352	486.561	313.664	275.244	286.179	319.523	451.475	294.86	381.111	272.622	288.062	420.847	647.917	418.679	375.213	469.751	426.439	371.843	593.585	474.987	313.064	372.17	378.976	1124.43	426.659	707.302	498.795	422.216	603.148	374.457	323.799	440.245	875.762
EIF1	5638.35	-0.555371	0.217991	-2.55149	0.0107265	0.226794	7510.73	6085.32	3765.11	1960.67	2881.12	3388.76	3387.67	2109.97	3360.93	3796.94	2468.55	6990.79	7068.47	3446.73	3663.35	3454	4071.62	2859.34	7959.78	4424.47	3329.26	3671.22	2285.54	12327.6	3453.68	24928.3	4869.08	3960.09	4480.18	3612.14	8369.13	2350.22	23774.8
INO80E	321.269	-0.341867	0.134108	-2.54875	0.0108111	0.228308	357.239	274.619	355.07	223.412	235.569	259.125	192.117	143.601	257.774	207.555	225.674	331.713	429.213	275.68	350.925	332.347	372.793	362.867	506.898	364.113	333.262	277.148	280.475	645.379	282.855	528.5	308.434	326.125	290.476	333.358	221.263	307.595	408.689
CDH20	201.658	0.601353	0.236824	2.54612	0.0108927	0.228829	319.482	37.9353	70.9006	369.971	293.541	306.534	224.137	224.017	614.218	145.783	53.9153	1068.48	388.246	109.83	160.806	108.206	14.548	46.1598	36.7318	87.256	50.4943	7.91852	412.365	172.558	117.658	46.221	61.0442	33.4861	471.903	331.074	126.282	59.5965	83.4059
PCDHA1	22.5563	0.574776	0.229674	2.54666	0.010876	0.228829	26.1394	0	2.83602	32.1714	34.0471	10.391	134.482	34.4641	16.0338	154.843	27.7279	42.8745	0	14.0051	11.7254	7.729	31.8238	10.2577	5.87708	8.52878	3.36628	0	25.0424	3.73771	43.9732	5.47354	14.4578	0	15.4406	15.9829	3.23799	7.68987	0
RALGAPA1	77.3315	0.521374	0.204749	2.54544	0.010914	0.228829	124.888	38.76	130.457	103.663	117.784	110.404	99.2605	80.4163	80.169	56.8305	52.3748	287.71	142.441	50.8607	36.0138	30.0572	71.8308	62.8286	7.34635	65.606	69.0088	54.4398	66.7798	38.0001	70.1194	53.519	49.7992	61.8765	108.084	91.3309	57.2045	40.3718	41.7029
FAM69A	362.363	0.36934	0.144985	2.54724	0.0108579	0.228829	759.496	291.112	411.791	689.897	277.898	385.116	313.791	312.092	493.348	359.927	224.904	406.179	302.529	411.308	402.014	614.026	287.323	325.683	218.187	406.101	350.094	335.547	302.179	181.902	204.416	305.302	367.068	284.632	377.812	251.921	386.4	496.958	221.026
TFIP11	558.001	-0.392437	0.154081	-2.54705	0.0108638	0.228829	550.38	620.984	451.495	403.929	484.021	479.285	528.322	245.078	344.11	528.771	318.1	444.541	532.578	486.493	534.344	568.511	396.433	464.162	1080.65	564.212	446.033	426.61	429.06	685.247	752.298	1359.87	312.45	797.842	492.169	539.613	819.212	430.633	896.613
SQSTM1	7532.75	-0.550417	0.216503	-2.54575	0.0109044	0.228829	8154.05	10344	3972.13	2083.99	4130.74	1842.45	4758.1	2351.22	5319.52	6568.45	1853.14	2661.6	7681.09	5131.77	8860.23	12185.2	3492.43	7752.28	20237	5725.44	5340.61	7507.74	3362.36	27574.4	4726.53	14634.4	9193.57	8116.74	5302.39	5530.09	4409.07	8010.92	19767.2
MEIS1	378.693	0.580583	0.228368	2.54353	0.0109738	0.228922	329.647	175.657	200.79	627.341	555.795	388.364	624.381	1914.67	124.57	714.088	658.536	280.941	214.922	790.183	164.993	230.152	247.316	35.9021	205.698	377.234	154.849	94.0324	310.526	88.4592	650.09	74.1968	277.108	594.014	177.084	130.147	608.743	234.541	241.877
RPH3A	765.236	0.523878	0.214771	2.54296	0.0109917	0.228922	127.793	81.6433	116.844	7061.61	1051.78	2431.49	1069.45	126.369	180.072	60.125	10.0128	5785.8	178.996	622.122	681.749	65.2671	3.637	123.093	90.3602	11.153	3.36628	0	175.297	198.722	532.432	209.819	944.578	109.922	1750.09	1331.15	26.9833	45.178	45.8732
ATF2	1483.24	-0.3758	0.147712	-2.54433	0.0109488	0.228922	1174.82	1359.9	1337.47	1456.65	1107.91	1219.64	1107.88	1160.29	1201.3	1335.93	1188.45	1737.54	1063.26	1075.45	1531	1134.44	2026.72	1180.92	1816.75	1261.6	1317.9	1281.81	1151.95	1944.86	1106.46	4344.77	1338.96	1081.02	1868.79	1250.47	1485.16	1190.01	3106.87
HSP90AB1	9951.25	-0.500963	0.197154	-2.54229	0.0110127	0.228922	8840.94	11748.4	9608.45	4854.3	5395.08	7508.14	5376.08	4520.55	6620.72	6723.3	4795.38	15853.4	6945.57	7264.23	8294.89	9066.11	5465.51	6538.02	18530.4	6840.08	5835.45	7969.99	5774.79	19007.5	7620.44	32329.1	10619.3	6651.36	9697.17	7959.49	15222.9	7490.89	31423.2
TMTC1	589.672	-0.517368	0.203475	-2.54421	0.0109526	0.228922	553.285	453.574	403.283	452.186	115.024	130.537	493.101	210.614	704.254	598.779	148.652	468.234	508.627	529.983	422.952	997.899	766.498	1050.14	448.862	407.413	1412.16	1642.1	460.781	979.904	507.475	873.333	701.205	481.908	743.561	498.514	415.542	691.127	187.663
PKHD1L1	21.7573	-0.517776	0.215148	-2.54243	0.0110084	0.228922	0	10.7208	38.5699	7.14919	9.20191	1.94831	6.4039	0	7.40021	0	0.770218	0	22.0594	27.2731	9.21283	2.57633	20.0035	58.982	9.55026	38.0515	161.582	113.829	11.6865	29.9017	0	0	0	64.7883	0.965037	23.5938	21.5866	20.1859	0
FAM110B	545.933	-0.556803	0.21942	-2.5426	0.011003	0.228922	184.428	446.977	164.489	705.983	339.551	502.664	374.628	532.28	310.809	549.362	549.165	605.884	216.813	322.855	357.625	124.523	261.864	270.548	412.131	247.335	281.085	299.914	1961.66	1054.04	391.005	678.718	397.59	639.147	510.022	384.351	576.363	459.47	2902.52
NFKBIA	1641.29	-0.558805	0.22022	-2.54198	0.0110228	0.228922	2297.37	1046.52	1110.59	394.993	1531.2	960.518	1802.7	823.31	2443.3	961.177	509.114	1030.12	1009.06	841.781	821.616	1277	1462.98	874.472	3298.51	1971.46	913.946	872.027	210.356	3145.29	869.956	2649.19	2247.39	1760.93	974.687	1028.23	4472.75	1085.23	7464.83
PKIG	680.358	-0.495648	0.195155	-2.54075	0.0110615	0.229455	419.683	493.159	515.589	353.885	438.931	607.873	451.475	423.143	632.718	364.045	459.05	762.714	1068.31	588.952	495.817	403.625	200.944	648.802	642.806	459.898	483.062	479.07	410.696	2023.97	412.397	1889.59	1195.98	368.347	1009.43	1106.63	818.133	496.958	1326.15
PCDH10	1069.59	0.539226	0.212341	2.53897	0.0111179	0.230351	3566.58	535.217	512.753	1760.49	1075.7	1456.69	1488.91	1418.77	1217.34	1631.61	915.789	1861.65	1443.32	1183.06	708.55	838.167	755.587	397.487	603.136	646.219	321.48	204.892	1425.75	705.805	1820.73	580.195	477.108	1370.02	1229.94	1033.56	1184.03	846.847	79.2356
C16orf96	36.9658	0.540913	0.212866	2.5381	0.0111456	0.230653	15.9741	12.3702	25.5242	121.536	43.249	39.6157	57.6351	36.3788	77.7022	46.9469	39.2811	77.851	79.4139	22.1133	38.5264	20.6107	64.5568	12.8222	9.55026	48.5484	31.9797	32.6639	20.0339	24.9181	26.1462	34.6657	20.0803	38.5818	27.9861	15.2218	23.7453	33.6432	0
C5orf27	22.0905	0.578785	0.229481	2.53705	0.0111793	0.231077	46.4701	13.1949	7.94087	16.0857	11.9625	8.44268	92.8566	32.5495	24.6674	13.1781	28.4981	125.239	9.45404	15.4793	11.7254	12.0229	16.3665	2.56443	14.6927	11.153	10.0989	15.837	15.0255	30.5247	17.827	10.3389	5.62249	14.5592	18.3357	14.4607	14.0313	14.4185	33.3623
SOX21.AS1	200.118	0.504752	0.199065	2.53578	0.0112198	0.23137	59.5398	206.995	123.083	452.186	192.32	311.08	333.003	225.932	230.64	379.694	288.062	385.87	207.359	247.669	209.382	89.3128	135.478	16.6688	157.212	249.959	276.035	158.37	163.611	108.394	124.789	74.1968	86.747	192.909	272.14	130.908	139.234	174.945	200.174
NKX6.2	126.413	0.441513	0.191207	2.53597	0.0112136	0.23137	1311.33	31.3378	296.081	0	33.1269	21.4314	0	0	183.772	0	0	490.8	695.817	245.458	34.3387	121.088	0.909251	12.8222	28.6508	202.066	0	0	36.7289	39.8689	15.45	45.0046	3.21285	3.63979	152.958	124.058	32.3799	0.961234	8.34059
LIPA	1411.75	0.570133	0.225213	2.53175	0.0113493	0.231902	6481.13	945.084	1217.79	641.64	1171.4	1048.84	762.065	704.6	1714.38	1078.96	973.556	513.365	1333.02	5216.54	3304.89	2341.03	279.14	1692.53	823.526	1165.82	1105.82	2834.83	544.256	381.247	408.832	1184.72	2089.96	476.085	751.764	1239.06	647.599	955.466	558.819
CA14	102.825	0.558894	0.220594	2.53314	0.0113045	0.231902	332.552	44.5327	72.035	285.968	100.301	324.719	54.4332	214.444	86.3358	112.837	97.0475	102.673	78.7837	102.458	51.0893	59.2556	150.026	41.0309	47.7513	112.842	43.7617	49.4907	55.0934	24.9181	104.585	68.7233	34.5381	142.68	37.6364	54.0374	219.104	37.4881	50.0435
FAM134B	541.701	0.527977	0.208527	2.53156	0.0113557	0.231902	2712.69	457.698	355.07	119.749	500.584	442.916	694.824	472.925	593.25	940.586	734.018	482.902	334.673	1029.01	345.9	637.213	456.444	119.246	437.843	310.972	316.431	258.342	479.145	370.034	489.648	886.105	293.976	519.034	238.364	299.87	713.438	428.71	404.518
CHCHD2	2824.32	-0.0587516	0.21619	-2.53378	0.0112841	0.231902	1643.88	2366.83	1663.61	865.052	1845.9	22489.4	2001.22	1014.78	2412.47	1578.9	1352.5	2447.23	2228	5890.99	1895.33	1734.73	1563	1042.44	3623.22	2135.48	1775.72	2140.97	1754.64	7270.48	2121.41	5376.23	2640.96	15944.5	2173.75	1665.27	2062.6	1945.54	4916.78
RRAS2	235.715	-0.408741	0.16144	-2.53129	0.0113645	0.231902	196.046	172.358	307.992	171.581	184.958	146.773	140.886	195.297	245.44	163.079	158.665	115.084	283.621	160.69	188.444	313.454	243.679	247.468	146.927	410.694	161.582	212.81	215.365	536.362	131.92	509.647	217.671	276.624	193.49	254.204	235.294	377.765	262.728
GAS5	592.888	-0.439003	0.173264	-2.53442	0.0112632	0.231902	672.364	829.628	469.646	845.392	368.997	305.236	486.697	292.945	392.211	340.159	451.348	816.871	473.332	375.19	307.373	316.889	910.16	518.016	1159.25	722.978	403.954	418.692	400.679	580.592	436.167	990.102	670.683	891.749	362.854	460.46	978.953	560.399	1355.35
HERPUD1	1183.55	-0.503367	0.19882	-2.53328	0.0113	0.231902	1076.07	1936.35	842.299	394.993	1079.38	540.981	688.42	788.846	1751.38	832.691	837.227	462.593	688.254	1045.96	649.923	1006.49	1191.12	1155.28	2109.87	1913.73	1486.21	1075.93	447.425	984.265	369.613	1800.19	1637.75	1781.31	612.798	778.596	2147.87	981.42	3961.78
PLP2	723.922	-0.589608	0.234057	-2.53135	0.0113625	0.231902	261.394	1005.29	428.24	82.2157	340.471	387.065	483.495	114.88	415.645	515.593	220.282	75.5945	523.754	678.879	463.154	1573.28	1175.66	496.218	1531.71	331.31	557.12	618.634	100.17	2502.4	295.928	3640.51	1185.54	430.223	151.511	417.839	582.839	584.43	1718.16
ANKRD1	10.9881	-0.59463	0.237089	-2.53188	0.0113454	0.231902	10.1653	10.7208	4.53764	0	8.28172	1.29887	0	1.91467	9.86695	4.94178	3.85109	5.64138	11.9751	4.42267	14.238	6.87022	2.72775	0	26.4469	7.87272	6.73257	3.95926	3.33899	34.2624	7.13079	50.4782	7.22891	6.55163	5.3077	4.56654	9.71398	12.496	75.0653
IGF1	76.668	0.596085	0.235982	2.52876	0.0114468	0.232769	111.819	70.9225	154.28	25.0222	64.4134	36.3685	60.8371	134.027	114.703	23.0617	124.775	24.8221	42.228	232.927	175.044	291.126	61.829	33.3376	25.7122	157.454	43.7617	97.9916	108.517	24.2951	26.1462	0	45.7831	5.09571	89.7484	57.0818	22.6659	19.2247	25.0218
ICAM3	102.279	-0.431302	0.170531	-2.52914	0.0114344	0.232769	140.863	135.248	67.4974	82.2157	66.2538	48.7078	44.8273	86.1604	112.237	54.3596	94.7368	71.0814	54.8334	92.1389	81.2404	109.065	126.386	75.6508	116.072	206.003	122.869	127.686	43.4069	57.3116	78.4387	136.838	167.068	172.526	96.0212	79.9145	186.724	74.015	166.812
DNAJB1	4442.29	-0.581273	0.230639	-2.52914	0.0114344	0.232769	4832.89	3193.99	11445.1	650.576	1327.84	1728.8	1552.95	771.614	2426.04	4201.34	2256.74	2244.14	2748.6	3801.28	2373.56	2543.7	2704.11	1287.35	5750.73	5773.33	5426.45	8859.83	1370.66	6531.65	1604.43	10947.1	3510.04	5176.51	1788.7	2094.52	6921.75	2309.84	26439.7
NEMF	948.002	0.321422	0.127188	2.52707	0.011502	0.233621	1362.15	669.64	969.353	1383.37	1066.5	1132.62	1053.44	1257.94	1045.9	960.353	1002.05	1765.75	830.695	968.564	902.857	694.751	1132.02	946.276	482.656	810.234	806.225	804.719	1105.21	613.608	1132.61	682.367	678.715	816.041	942.841	1046.5	992.984	787.25	437.881
MAP2K1	777.158	-0.443006	0.175369	-2.52663	0.0115162	0.233638	813.227	1153.73	484.393	325.288	617.448	555.918	544.332	459.522	648.752	665.494	589.987	788.665	343.497	441.53	763.827	919.751	648.296	526.991	1641.18	478.268	624.446	876.976	442.416	836.002	707.137	1693.76	1008.84	612.941	1481.33	809.039	741.5	570.973	1830.76
LOC653653	13.6848	0.56715	0.224984	2.52593	0.0115391	0.233779	17.4263	5.77276	12.4785	26.8095	17.4836	9.09212	12.8078	22.9761	16.0338	20.5908	46.2131	12.411	10.7146	22.1133	14.238	17.1755	16.3665	3.84665	6.61172	11.8091	30.2966	23.7555	16.695	2.49181	7.13079	4.25719	3.21285	7.27958	1.44756	6.84982	10.7933	14.4185	0
CD44	13037.5	-0.589535	0.234686	-2.52561	0.0115497	0.233779	6364.95	12243.2	4207.52	366.396	8756.54	6772.33	14821.8	1866.81	10216	22051.9	7179.2	1373.11	4429.53	12893.6	8858.55	12952.1	17583.1	6494.43	18837.5	5799.57	15033.8	19386.5	1207.05	46606.8	12633.4	49244.8	18415.3	5200.53	3069.78	4282.66	14106.9	22678.4	34304.8
DGCR14	265.602	-0.384341	0.152206	-2.5251	0.0115667	0.233852	217.829	268.846	196.82	225.2	204.282	277.959	204.925	111.051	187.472	209.202	160.976	264.016	308.202	242.51	265.497	244.752	175.485	224.388	474.575	247.991	188.512	224.688	237.068	363.804	430.224	574.721	170.281	404.017	238.364	280.081	267.674	185.518	487.924
HDLBP	8030.67	-0.480568	0.190476	-2.52394	0.0116046	0.234349	7088.14	11570.3	5339.67	4325.26	4363.55	4811.68	5007.85	5577.45	5572.36	5182.28	6646.21	6206.64	8893.73	4147.73	6875.28	9793.5	8368.74	8183.11	18634.8	6092.17	5147.05	6202.18	4696.29	16561.2	5079.5	21378.4	8409.64	4835.1	4930.85	5513.34	7555.32	7438.99	24583.9
SF3B5	348.329	-0.49633	0.196785	-2.52351	0.011619	0.23437	392.092	307.606	307.425	132.26	194.16	226.004	233.743	157.003	302.175	273.445	150.963	324.943	433.625	261.674	337.524	291.126	264.592	138.479	473.105	324.75	161.582	229.637	225.382	915.117	249.578	1025.98	469.879	339.957	344.036	298.348	315.165	288.37	1105.13
ELOVL2	686.099	0.591429	0.23485	2.52217	0.0116634	0.234438	206.211	254.002	193.984	1319.03	1444.7	516.952	1681.03	2986.89	577.217	1706.56	1544.29	883.44	300.638	406.148	829.992	77.29	201.854	46.1598	366.583	114.81	560.486	210.83	240.407	51.0821	803.402	991.926	389.558	417.848	996.883	204.733	842.957	672.864	600.522
HAUS2	520.42	-0.393769	0.156193	-2.52168	0.0116797	0.234438	656.39	357.087	278.498	259.158	443.532	552.022	505.908	499.73	478.547	452.997	402.054	519.007	362.405	390.669	400.339	440.553	574.646	423.132	415.804	342.463	536.922	659.216	280.475	680.264	720.21	1185.93	468.273	632.596	400.49	409.467	500.81	593.081	1351.18
STOML2	475.142	-0.457291	0.181388	-2.52139	0.0116892	0.234438	400.805	311.729	340.323	334.225	456.415	324.069	268.964	220.188	453.88	279.211	251.861	341.867	557.788	507.87	514.243	551.335	403.707	460.316	279.161	423.815	338.312	402.854	405.687	1391.68	382.686	1243.71	759.036	467.349	589.155	468.832	164.058	517.144	867.421
SEC24D	1241.21	-0.512127	0.203203	-2.52196	0.0116702	0.234438	948.281	2198.6	1359.59	525.466	651.495	603.977	957.384	649.075	1010.13	715.735	1050.58	225.655	850.233	870.528	874.381	1685.78	1563.91	1783.56	2806.31	1197.31	838.205	1151.15	502.518	1918.07	299.493	2646.15	2171.89	1040.25	802.911	1200.24	1069.62	1480.3	3311.21
MYOF	2114.92	-0.567728	0.22566	-2.52174	0.0116775	0.234438	1957.55	2285.19	1221.76	302.053	1258.82	553.321	1969.2	819.481	1782.22	2397.59	2289.09	288.839	1633.03	1476.43	932.17	2554	1798.5	4632.65	2319.24	720.354	1937.3	2460.68	671.137	3527.16	969.787	11135	4625.7	545.241	1281.09	1560.24	1594.17	3578.67	2714.86
PKD1L2	104.334	-0.549216	0.225946	-2.52063	0.0117143	0.234675	36.3048	120.403	56.7205	26.8095	79.1364	20.1326	22.4137	13.4027	106.07	46.9469	62.3877	22.5655	1.89081	134.891	24.2884	24.0458	801.959	6.41108	109.461	41.3318	718.702	477.091	5.00849	10.5902	8.31926	0	20.8835	320.302	20.2658	11.4164	66.9185	13.4573	12.5109
SLC9B1	41.9074	0.55742	0.221659	2.51919	0.0117627	0.234719	65.3486	25.5651	16.4489	57.1935	25.7654	24.6786	64.039	97.6484	29.6009	55.1832	69.3196	221.142	53.5729	22.8504	18.4257	17.1755	22.7313	12.8222	22.7737	26.2424	37.0291	24.7454	61.7713	56.6887	10.6962	44.3965	13.6546	23.2947	36.1889	41.0989	19.428	15.3797	50.0435
SAMD8	1583.59	0.411939	0.163534	2.51876	0.011777	0.234719	3189.01	1078.68	1109.45	1156.38	1455.74	2008.06	2145.31	1518.34	2218.83	1583.02	1188.45	4744.4	2175.69	1230.24	1357.64	1490.84	1319.32	996.282	985.146	918.484	1551.86	1539.16	1368.99	1505.05	891.349	1871.34	1404.82	872.822	2271.7	1649.28	1369.67	1138.1	954.997
KIAA1751	24.2396	0.33838	0.234541	2.51876	0.0117768	0.234719	13.0697	1.64936	15.8817	16.0857	18.4038	213.015	25.6156	5.74402	30.8342	16.4726	18.4852	110.571	11.9751	17.6907	50.2518	3.43511	3.637	12.8222	13.9581	17.7136	52.1774	17.8167	26.7119	7.47543	7.13079	0	7.22891	2.91183	131.245	32.7269	0	13.4573	0
MTIF3	194.796	0.321793	0.127752	2.51856	0.0117834	0.234719	210.568	253.177	215.538	198.39	151.832	215.613	179.309	216.358	213.373	202.613	207.959	417.462	205.468	240.298	213.57	164.885	89.1066	178.228	193.944	232.245	200.294	230.627	155.263	117.738	116.47	212.86	145.381	223.483	223.406	163.635	155.424	121.115	162.641
GTF2H3	484.188	-0.30816	0.122293	-2.5199	0.0117387	0.234719	470.51	341.418	408.955	287.755	425.128	522.797	477.091	474.839	383.578	510.651	418.999	399.41	412.826	454.061	417.09	427.671	426.439	496.218	429.027	459.898	491.478	494.907	307.187	852.822	470.632	1060.65	419.277	531.41	487.344	445.238	449.002	544.058	779.845
C1GALT1	595.331	0.433887	0.17257	2.51422	0.0119297	0.236291	1473.97	502.23	496.871	707.77	683.702	613.069	726.843	1007.12	807.857	1050.13	586.136	489.672	320.177	546.937	529.319	727.384	786.502	570.586	451.801	524.848	839.888	648.328	519.213	187.509	300.682	224.415	321.285	462.254	322.322	404.9	636.805	808.398	366.986
GMPPB	275.854	-0.371518	0.147711	-2.51544	0.0118884	0.236291	238.159	482.438	201.358	191.241	213.484	202.624	198.521	199.126	257.774	161.432	249.551	141.034	273.537	199.757	201.845	339.217	400.98	347.481	505.429	349.024	255.838	229.637	213.695	263.509	377.932	170.896	349.398	272.984	264.903	266.382	205.073	295.099	583.841
PROSC	620.386	-0.374539	0.148935	-2.51495	0.011905	0.236291	528.597	505.529	585.922	403.929	443.532	547.476	438.667	463.351	696.853	453.82	358.922	812.358	622.076	519.663	661.648	399.331	677.392	432.107	678.069	613.416	504.943	589.929	545.925	1335.61	401.701	1293.58	524.498	644.971	756.106	616.483	689.692	429.671	1296.96
SLC1A4	731.762	-0.395077	0.157132	-2.51452	0.0119195	0.236291	400.805	498.107	456.033	907.947	777.562	733.864	483.495	482.498	952.161	406.05	482.927	671.324	457.575	833.673	663.323	632.919	524.638	685.986	672.926	488.765	520.091	494.907	1430.76	1323.15	1023.27	901.917	558.233	1086.11	707.372	895.043	1499.19	536.368	959.168
TMOD1	713.038	-0.567376	0.226121	-2.5152	0.0118964	0.236291	245.42	825.505	172.997	739.941	397.523	580.597	323.397	336.983	165.271	518.064	610.783	295.608	598.756	1420.41	509.218	238.74	380.976	273.112	1049.79	348.368	821.373	732.463	604.357	4256.63	282.855	763.254	670.683	302.103	575.162	602.784	1206.69	357.579	2322.85
LINC00478	755.111	0.54317	0.216163	2.51252	0.0119872	0.236832	191.689	482.438	620.522	2466.47	869.581	1089.76	1261.57	1211.99	801.69	1685.15	1318.61	1466.76	602.537	694.359	441.378	151.145	1049.28	482.114	305.608	581.925	826.423	556.276	1058.46	266.001	575.217	193.398	293.173	466.621	1045.62	454.371	423.098	847.808	137.62
SAT2	492.947	-0.44621	0.177623	-2.51284	0.0119763	0.236832	331.099	327.398	177.535	462.91	488.622	479.285	413.052	356.13	562.416	574.894	333.504	449.054	370.598	409.097	388.614	273.091	497.36	252.597	367.318	217.812	412.37	366.231	420.713	1143.12	595.421	1275.33	540.562	594.014	516.295	344.013	819.212	394.106	1113.47
RNF185	733.776	-0.50369	0.200631	-2.51215	0.0119999	0.236832	640.416	716.647	445.256	400.355	538.312	565.66	598.765	252.737	520.482	809.629	288.832	623.936	625.857	608.854	653.273	753.148	411.891	620.593	1140.89	484.172	459.498	490.948	550.934	1486.99	664.352	2992.81	467.47	728.686	654.777	537.33	583.918	445.051	2452.13
COL8A1	456.02	-0.568416	0.231971	-2.51182	0.0120109	0.236832	239.611	265.547	240.495	82.2157	96.6201	81.1797	28.8176	170.406	376.177	462.057	1119.9	6.76965	83.1955	93.6131	67.8399	395.896	532.821	755.226	307.078	387.731	2969.06	3393.08	90.1528	39.8689	8.31926	57.7762	574.297	42.9495	103.259	113.403	1057.74	768.026	37.5326
LTA4H	617.042	-0.449562	0.179075	-2.5108	0.0120457	0.236984	573.615	558.309	538.277	400.355	553.035	484.48	217.733	386.764	550.082	747.857	523.748	283.197	384.464	644.972	520.106	615.743	661.025	538.531	528.938	524.192	818.007	867.077	328.891	844.1	323.262	2331.73	604.016	580.911	470.938	433.822	804.101	531.562	1188.53
ACRBP	31.2495	-0.569632	0.227006	-2.51096	0.0120402	0.236984	26.1394	37.9353	36.3011	12.5111	24.8452	16.2359	0	9.57337	33.301	17.2962	24.647	7.89793	2.52108	43.4896	12.5629	36.9274	49.0995	21.7977	18.3659	39.3636	116.137	81.1648	30.0509	13.082	16.6385	18.2451	35.3414	63.3324	13.993	23.5938	71.2358	19.2247	58.3841
PTPRO	297.529	0.563515	0.224738	2.5088	0.0121142	0.237626	201.855	324.924	113.441	795.347	230.968	622.81	192.117	300.604	125.804	483.471	439.024	192.935	116.6	827.039	743.726	465.457	76.3771	142.326	229.206	162.703	106.038	191.034	542.586	120.853	526.49	76.6295	198.394	50.2291	201.21	312.808	46.4112	158.604	500.435
SART3	790.473	-0.253337	0.101023	-2.50787	0.012146	0.237626	698.504	908.798	633.568	655.938	666.218	654.633	909.355	696.942	658.619	766.8	730.937	632.963	789.727	667.086	628.985	746.278	959.259	809.079	1488.37	623.913	829.789	750.279	786.332	598.034	1016.14	920.162	719.679	842.248	690.966	703.248	969.239	719.964	1213.56
VPS25	309.572	-0.400018	0.159432	-2.50861	0.0121209	0.237626	230.898	301.008	483.826	150.133	198.761	216.263	227.339	183.809	196.106	294.86	333.504	169.241	227.527	372.241	305.698	254.198	311.873	216.695	402.58	373.298	205.343	252.403	307.187	963.084	303.059	326.588	392.771	346.508	238.364	283.126	348.624	377.765	421.2
MED15	1341.48	-0.448973	0.179055	-2.508	0.0121417	0.237626	1338.92	1674.93	1053.87	632.703	1292.87	992.99	1069.45	484.413	680.82	1442.18	782.542	665.683	1233.44	1172.01	1388.62	1464.22	850.149	1724.58	2184.07	1033.95	1296.02	1393.66	903.197	1893.77	1183.71	4435.39	1044.18	1255.73	1210.64	1364.64	1261.74	811.281	3052.65
SNORD25	16.4394	-0.573273	0.228607	-2.50802	0.0121408	0.237626	13.0697	19.7923	3.97043	19.6603	16.5634	7.79325	3.20195	15.3174	11.1003	8.23631	8.4724	6.76965	18.2778	9.58245	12.5629	7.729	35.4608	7.6933	21.3044	21.65	28.6134	26.725	11.6865	14.9509	42.7847	0	15.261	38.5818	6.75526	20.5494	53.9665	14.4185	0
BTG3	422.58	-0.519385	0.207399	-2.50621	0.0122032	0.238479	286.082	412.34	310.261	432.526	242.01	698.145	265.762	281.457	148.004	336.865	361.232	129.752	246.435	311.061	358.463	291.126	791.048	269.266	749.328	326.062	351.777	334.557	197	768.1	65.3656	1296.62	548.594	558.344	180.462	259.532	730.707	376.804	1030.06
PPM1A	1861.48	0.423403	0.168998	2.50514	0.0122403	0.238938	2879.69	1225.47	1909.78	2598.73	2207.54	1772.31	2116.49	2512.05	2630.78	1443.82	1310.91	5520.65	2328.84	1312.06	2028.5	1260.69	1664.84	1183.49	857.32	1528.62	1114.24	1175.9	2707.92	1683.22	1718.52	1387.85	902.008	1386.76	3030.22	1888.27	1955.75	1176.55	1009.21
ATP1B1	975.749	0.560737	0.223935	2.50395	0.0122817	0.239302	5319.37	351.314	893.347	772.113	700.266	1213.8	419.456	693.112	1484.98	620.194	321.951	1916.94	1413.06	1671.03	1286.45	1151.62	1460.26	279.523	366.583	725.602	558.803	396.916	1055.12	1305.08	891.349	265.771	534.94	418.576	1542.13	1019.86	720.993	274.913	154.301
RUFY2	729.723	0.350533	0.139992	2.50381	0.0122862	0.239302	1489.95	677.887	708.439	934.757	689.223	770.882	669.208	869.262	814.023	653.963	681.643	1681.13	913.26	535.143	589.621	619.178	651.023	925.761	470.901	555.683	747.315	600.817	751.273	416.755	661.975	593.575	569.478	587.462	918.232	840.244	528.872	596.926	366.986
ZNRD1.AS1	10.6025	-0.50983	0.21616	-2.50285	0.0123199	0.239691	0	0	2.26882	35.746	0	7.14381	3.20195	1.91467	0	0.823631	4.62131	0	0	0	10.0504	7.729	70.9216	8.97552	9.55026	15.7454	16.8314	4.94907	38.3984	3.73771	5.94233	25.5432	0	3.63979	0	13.6996	42.0939	3.84493	12.5109
CTU2	236.401	-0.39274	0.15696	-2.50241	0.0123353	0.239725	217.829	212.767	246.734	289.542	175.757	174.699	259.358	243.164	141.837	138.37	170.218	97.0317	194.753	212.288	188.444	228.435	402.798	259.008	254.184	368.706	109.404	105.91	288.823	256.656	493.213	149.61	255.422	363.979	233.539	216.15	363.734	284.525	204.344
KIAA0232	1860.08	0.411666	0.164537	2.5017	0.0123597	0.239737	2959.56	1724.41	3933.56	1579.97	1722.6	1367.71	1703.44	1686.83	1780.98	1484.18	1368.68	5482.29	2474.44	1830.98	1830.84	1898.76	721.036	1580.97	1350.26	2058.72	1646.11	1410.49	1970	1184.23	1962.16	1072.2	1419.28	1605.88	2701.62	1863.15	1862.93	1222.69	921.635
C16orf13	249.392	-0.493788	0.197469	-2.5016	0.0123632	0.239737	201.855	346.366	172.43	155.495	102.141	205.872	131.28	122.539	182.539	130.134	129.397	327.2	367.447	193.123	221.108	109.065	360.063	94.884	572.281	213.219	171.681	160.35	165.28	584.952	167.574	585.668	222.49	173.254	322.805	248.877	242.849	170.138	675.588
MTHFD1L	620.994	-0.399316	0.159664	-2.50121	0.0123769	0.239738	334.004	654.796	412.925	420.015	491.382	432.525	544.332	672.051	450.18	596.309	831.836	393.768	552.746	504.921	473.204	560.782	500.088	705.219	406.253	773.495	540.289	572.113	469.128	464.722	746.356	1957.7	1053.01	864.815	452.602	477.965	586.077	567.128	1030.06
LINC01105	632.137	0.578771	0.233966	2.50008	0.0124164	0.240044	1834.12	244.105	288.707	2244.85	722.35	710.484	92.8566	329.324	823.89	69.185	54.6855	4694.75	1452.77	684.776	342.55	279.103	7.27401	38.4665	125.623	349.024	10.0989	12.8676	1363.98	152.623	703.571	157.516	103.614	426.584	884.939	688.026	288.181	99.9683	579.671
PSMD3	1166.23	-0.334013	0.133689	-2.49843	0.0124743	0.240044	978.777	1359.9	1247.28	825.732	933.074	928.046	1043.84	871.177	790.589	1128.37	943.517	778.51	946.034	1115.99	1122.29	1228.05	1053.82	1074.5	1857.89	1315.4	686.722	792.841	856.451	2453.81	844.999	1838.5	1641.77	1367.11	1053.82	1177.41	1268.21	1167.9	1793.23
CRTC2	592.686	-0.33857	0.135517	-2.49856	0.0124698	0.240044	486.484	789.219	631.866	652.364	413.166	394.858	557.14	455.693	368.777	452.997	443.646	434.386	509.888	536.617	541.044	559.923	651.023	633.415	1200.39	566.836	457.815	584.98	457.442	656.592	377.932	995.575	620.883	719.951	415.448	573.101	731.786	523.872	1163.51
PSMG3	215.66	-0.420719	0.168285	-2.49984	0.0124251	0.240044	121.984	268.021	121.382	153.708	173.916	179.894	204.925	201.041	134.437	176.257	184.852	152.317	160.719	214.499	217.758	189.79	280.049	110.271	507.633	230.933	100.989	163.319	255.433	439.181	410.02	166.639	122.892	411.297	193.49	160.59	256.881	268.184	183.493
REXO4	312.382	-0.438104	0.175433	-2.49803	0.0124885	0.240044	259.942	333.171	217.239	325.288	219.926	131.186	227.339	227.846	177.605	245.442	314.249	320.43	308.202	255.778	242.046	266.221	437.35	183.357	548.773	246.022	175.047	191.034	297.17	767.477	374.366	677.502	280.321	302.103	215.203	250.399	271.991	209.549	809.037
CDK2	433.995	-0.466925	0.186996	-2.49823	0.0124817	0.240044	230.898	183.079	365.28	509.38	288.02	372.128	595.563	371.447	273.808	403.579	321.951	130.88	265.343	353.813	438.865	434.541	756.497	457.751	148.396	192.226	360.192	559.245	322.213	1043.45	410.02	819.814	853.012	367.619	281.791	347.057	392.876	566.167	904.954
USP6	97.2526	-0.573447	0.234076	-2.4987	0.0124651	0.240044	24.6872	38.76	88.4839	84.003	40.4884	66.892	25.6156	68.9283	54.2682	70.0086	107.06	10.1545	21.4292	46.438	46.0641	51.5266	171.848	29.491	4.40781	61.0136	126.236	148.472	779.654	52.9509	43.9732	0	28.1124	230.035	7.72029	25.116	96.0604	559.438	0
SIK3	1641.24	0.402499	0.16115	2.49754	0.0125057	0.240112	4860.48	1376.39	1228.57	1663.97	1569.85	1547.61	1437.68	1579.61	1972.16	1027.89	1167.65	2952.7	2440.4	2021.9	1479.08	2269.75	555.552	1257.85	1453.11	1379.04	1227.01	1215.49	1353.96	1190.46	1504.6	1240.67	1473.09	1057	2307.4	2094.52	1098.76	1321.7	1834.93
TTC9C	178.164	-0.386255	0.154783	-2.49539	0.0125818	0.241309	139.41	233.385	153.712	101.876	153.672	183.791	192.117	111.051	103.603	158.137	167.137	113.956	150.634	151.845	152.43	139.122	351.88	173.099	418.742	85.9439	132.968	286.056	126.882	174.427	197.285	242.66	186.345	177.622	149.581	115.686	232.056	159.565	262.728
ADD3	2889.9	0.576268	0.231142	2.49454	0.0126119	0.241622	6948.73	705.926	1985.22	823.944	2688.8	3193.93	3041.85	3270.26	10932.6	1592.08	1394.86	11813	7456.72	1188.96	2661.67	1712.4	891.066	1782.28	611.217	1960.96	3505.99	2395.35	1759.65	2787.09	637.017	811.3	1901.2	545.969	6296.86	3948.54	629.25	2286.78	1205.21
CABYR	58.1748	0.439054	0.176153	2.49177	0.0127107	0.242194	82.7749	114.631	64.6613	91.1522	43.249	62.9954	41.6254	61.2696	56.735	36.2397	65.4685	88.0055	59.2453	78.1338	103.016	54.103	15.4573	44.8776	46.282	48.5484	38.7123	29.6944	118.534	34.2624	48.7271	39.5311	27.3092	66.2442	69.9652	60.8873	69.0772	24.9921	33.3623
USP24	2426.74	0.288644	0.115806	2.49246	0.0126861	0.242194	2049.04	2610.11	2844.53	4003.55	3176.5	2685.42	2398.26	4068.68	2217.6	2789.64	3118.61	1998.18	1714.33	2375.71	2190.98	2864.88	2128.56	2813.18	1982.78	2552.07	2184.72	2061.78	2712.93	1338.72	2222.43	1348.31	1718.07	2723.29	2250.95	2407.33	2541.82	2333.88	1655.61
DSCR3	831.93	-0.379562	0.152249	-2.49328	0.012657	0.242194	907.619	885.707	513.32	768.538	632.171	805.952	544.332	469.095	693.153	681.966	606.162	622.808	707.792	661.926	815.754	964.407	899.249	864.214	827.2	581.269	956.025	1128.39	559.281	1310.07	537.186	2152.92	788.755	813.858	712.197	748.152	638.964	753.607	1901.65
C12orf10	323.48	-0.429881	0.172552	-2.49215	0.0126971	0.242194	302.056	322.45	290.409	125.111	253.973	254.579	281.772	176.15	284.908	196.024	236.457	401.666	323.328	243.247	312.399	231.011	270.047	239.775	523.06	240.774	239.006	217.759	243.746	670.297	242.447	650.743	424.899	299.919	306.399	321.941	254.722	259.533	1034.23
SERPINE1	7765.63	-0.584956	0.237166	-2.49233	0.0126907	0.242194	5959.79	8047.23	2889.91	235.923	3725.85	1354.73	2542.35	652.904	6887.13	7728.95	4573.55	410.692	3312.7	2501.02	4092.17	19964.9	1177.48	10386	13611.3	1430.21	9489.56	14132.6	659.451	21029.6	3236.19	36957.9	23902	1122.51	3633.85	5911.39	5339.45	15225	14141.5
CCDC104	397.214	-0.437951	0.17588	-2.49061	0.0127525	0.242727	204.759	522.847	314.231	253.796	230.048	317.575	326.599	187.638	314.509	328.629	335.815	572.036	424.171	284.525	360.975	198.378	482.812	226.952	794.141	298.507	375.341	302.883	330.56	892.068	285.232	676.894	473.092	301.375	492.651	342.491	457.636	198.014	1000.87
AK8	64.3033	-0.468874	0.188191	-2.49019	0.0127673	0.242745	17.4263	49.4808	59.5565	48.257	62.573	20.1326	38.4234	53.6109	51.8015	69.185	84.724	37.2331	52.9426	57.4947	56.952	56.6793	126.386	29.491	74.1982	63.6378	122.869	63.3481	81.8053	194.984	45.1617	114.336	37.751	40.0377	68.5176	49.4709	43.1732	71.1313	79.2356
GJD3	72.8008	-0.549075	0.220703	-2.48945	0.012794	0.242989	69.7052	67.6238	129.323	12.5111	72.6951	33.7707	54.4332	22.9761	55.5016	22.238	40.0513	21.4372	50.4215	36.1185	64.4898	85.8777	155.482	209.001	91.8294	76.759	124.553	136.594	31.7204	58.5575	30.9001	18.2451	187.149	17.471	47.2868	91.3309	159.741	68.2476	58.3841
PCNXL4	983.707	0.272887	0.109729	2.48693	0.0128849	0.244425	1118.19	709.225	954.606	1336.9	1028.77	1295.63	1341.62	1179.44	1061.93	1143.2	917.33	1062.84	940.992	1064.39	1026.81	1194.56	993.811	1007.82	413.6	931.605	876.917	752.259	1131.92	883.969	1054.17	1008.96	738.152	666.81	1003.16	820.456	771.722	1359.18	671.417
GTF2E2	231.696	-0.375866	0.151139	-2.48659	0.0128975	0.244425	236.707	270.495	260.914	159.069	165.634	150.02	220.935	153.174	101.136	203.437	220.282	113.956	204.207	232.927	208.545	249.904	248.225	255.161	263	199.442	183.463	189.055	215.365	502.722	152.124	572.289	266.667	212.564	193.007	237.46	247.167	256.649	300.261
AARS	2621.4	-0.454035	0.182841	-2.48391	0.0129948	0.246003	2510.84	3518.91	1993.16	1865.94	1696.83	2397.72	2052.45	2119.55	2160.86	2035.19	1692.17	2226.09	1813.28	2143.52	2015.1	1532.92	2085.82	2284.91	5835.21	3016.56	924.045	1113.54	1592.7	4095.29	2508.85	5619.5	1918.07	4527.9	2015.96	1538.93	4581.76	2191.61	6880.98
ZBTB14	303.487	0.386971	0.155821	2.48312	0.0130236	0.246283	458.892	329.047	337.487	212.688	266.855	268.218	316.993	294.86	313.276	258.62	256.483	1009.81	421.65	251.355	325.799	298.855	161.847	233.363	197.617	264.392	287.817	327.629	342.247	168.82	348.22	260.297	259.438	211.108	392.77	310.525	233.135	211.471	183.493
FAM53C	1022.79	-0.264293	0.106486	-2.48198	0.0130655	0.246545	1270.67	999.512	1056.7	618.405	822.651	778.675	995.807	652.904	1176.63	895.286	759.435	1096.68	898.134	846.204	934.683	937.785	1260.22	901.398	1118.85	867.311	1314.53	1113.54	774.646	1439.02	703.571	1586.72	1171.89	1142.89	1082.77	952.886	1246.63	963.156	1372.03
DNAH5	216.65	-0.5757	0.232895	-2.48222	0.0130565	0.246545	45.0179	92.3642	126.487	53.6189	159.193	127.29	227.339	114.88	180.072	296.507	202.567	188.422	177.106	37.5927	183.419	105.63	372.793	61.5464	93.2987	237.494	1090.68	767.106	60.1018	165.705	114.093	122.242	129.317	24.7506	458.392	525.914	33.4593	374.881	200.174
EBNA1BP2	347.669	-0.414545	0.167177	-2.47981	0.0131451	0.247781	252.681	401.619	266.019	312.777	265.015	212.366	259.358	237.42	254.074	199.319	201.027	276.427	254.629	353.813	487.442	377.003	340.06	176.946	921.968	273.577	200.294	187.075	262.111	692.723	444.486	544.921	348.594	347.236	434.749	307.481	325.958	457.547	596.352
PTPRD	1749.91	0.563021	0.227167	2.47897	0.0131761	0.248097	3886.06	310.904	1022.1	2107.22	2080.55	1950.26	1015.02	899.897	2269.4	603.721	484.467	10394.8	3395.89	1388.72	1243.73	3509.82	611.926	514.169	291.65	799.737	1989.47	1559.95	2793.07	1252.76	2107.15	1454.14	621.687	1317.6	1576.39	1579.26	1094.44	841.08	779.845
PKP1	17.7099	-0.537329	0.224047	-2.47835	0.013199	0.248264	7.26095	14.0196	7.94087	3.5746	0	11.0404	9.60586	0	1.23337	2.47089	3.85109	12.411	11.3448	0	10.0504	39.5038	10.911	3.84665	58.7708	10.497	6.73257	3.95926	18.3645	158.853	8.31926	0	35.3414	5.82367	117.252	5.32764	3.23799	2.8837	0
TTLL11	321.142	0.572238	0.231064	2.47781	0.013219	0.248364	1033.96	83.2927	109.471	348.523	299.982	145.474	204.925	382.935	478.547	130.134	187.163	1993.66	809.896	184.278	240.371	179.484	89.1066	162.842	63.9133	259.8	116.137	124.717	399.009	323.312	292.362	455.52	117.269	120.841	505.197	296.064	76.6325	132.65	250.218
HMGB1	2086.8	0.39851	0.160925	2.47627	0.0132762	0.248364	1982.24	1822.54	1971.6	2268.08	2156.93	3090.02	2241.37	2929.45	1732.88	2789.64	2236.71	5296.12	3110.38	2199.54	1825.81	1185.97	945.621	1150.15	2045.96	1448.58	1811.06	1510.46	1519.24	1094.53	2042.97	3626.52	1232.93	1480.67	2394.26	1907.29	1320.02	1388.02	3106.87
ADAR	6601.96	-0.347844	0.140497	-2.47592	0.0132893	0.248364	5239.5	8485.13	4506.44	6755.99	5014.12	5263.69	5536.18	4353.97	5901.67	5833.78	4474.97	5528.55	5485.23	5262.24	6959.87	6632.34	10258.2	6129	11180.4	5524.03	4790.22	4870.88	7958.49	12524.5	4700.38	10676.4	5425.7	5086.25	7521.98	5109.2	5694.55	6115.37	13065.5
PRCC	751.89	-0.356191	0.143833	-2.47651	0.0132675	0.248364	519.884	834.576	681.78	881.138	508.866	599.431	736.449	467.181	504.448	707.499	632.349	415.205	649.808	804.188	757.964	641.507	900.158	610.335	1796.18	664.589	427.518	534.5	841.426	1450.86	831.926	660.473	761.446	1007.49	608.456	638.555	935.78	716.119	1084.28
NRP2	3149.71	-0.549346	0.222256	-2.4761	0.0132828	0.248364	2146.34	4625.63	2192.81	264.52	2933.57	2555.54	1155.9	516.962	1922.82	2124.14	2020.28	452.438	1372.73	4491.22	3134.04	4298.18	1805.77	3194	5650.08	1859.27	2637.48	3597.98	1377.33	4565.62	2191.53	12760	7596.79	3275.08	1133.44	2839.63	5422.56	4102.55	3724.07
YBX3	1344.11	-0.550008	0.222533	-2.47628	0.0132759	0.248364	970.063	1162.8	1440.7	146.558	634.932	486.429	1719.45	677.795	905.293	2011.31	1199.23	216.629	975.027	1076.92	812.404	993.605	1037.45	1051.42	1187.91	1539.77	834.839	979.916	395.67	2961.52	1047.04	6511.68	1590.36	1302.32	681.798	915.592	1344.85	861.265	4683.24
NFKB2	453.065	-0.46416	0.187607	-2.47509	0.0133203	0.248679	547.476	685.309	314.799	209.114	249.372	265.62	413.052	243.164	362.61	257.796	289.602	239.194	448.752	189.438	293.135	772.041	556.461	702.655	917.56	389.044	417.419	484.019	191.992	612.985	242.447	448.222	1088.35	333.405	392.77	517.542	392.876	352.773	1130.15
TNNI2	11.9953	0.454352	0.196423	2.47468	0.0133356	0.2487	0	2.47404	136.696	0	8.28172	0	6.4039	0	3.70011	6.58904	1.54044	0	32.1437	28.0102	56.952	40.3625	0	16.6688	5.14245	28.8666	3.36628	0.989814	0	2.49181	2.37693	3.64902	2.40964	0	0	0	0	6.72864	0
FCGR1C	17.8944	0.584859	0.236921	2.4724	0.0134211	0.249114	63.8964	18.143	31.7635	12.5111	26.6855	5.84494	25.6156	5.74402	13.5671	19.7671	8.4724	9.0262	82.5653	44.9638	25.9634	12.8817	22.7313	1.28222	4.40781	26.8985	13.4651	14.8472	15.0255	3.11476	10.6962	0	32.1285	0	7.23778	0.761091	6.47599	24.0308	0
MTRF1	155.363	0.390577	0.157968	2.4723	0.0134246	0.249114	152.48	164.936	197.954	303.841	142.63	133.784	160.098	172.321	141.837	254.502	277.279	151.189	114.079	209.34	97.1534	209.542	110.929	167.97	107.991	232.901	188.512	186.085	98.5002	56.0657	174.704	82.7112	106.024	185.629	124.007	119.491	80.9498	117.271	104.257
JTB	604.532	-0.318993	0.129024	-2.47219	0.0134288	0.249114	593.946	602.017	703.901	557.637	461.936	429.927	416.254	375.276	553.783	456.291	397.433	528.033	616.403	533.669	636.522	619.178	721.945	376.972	758.144	721.01	469.597	517.673	540.917	1458.33	426.659	687.841	662.65	689.377	814.008	555.596	591.473	678.631	796.526
PSMC4	1007.45	-0.384831	0.155664	-2.47234	0.0134231	0.249114	951.185	1061.36	833.791	772.113	853.937	872.844	826.104	624.184	926.26	728.913	622.336	760.458	1029.23	900.013	932.17	926.621	950.167	703.937	1906.38	747.908	540.289	571.123	719.553	2231.41	856.883	2024.6	1032.93	1461.01	941.393	866.121	1392.34	889.141	1789.06
CXCR2	14.128	-0.535935	0.224736	-2.47289	0.0134024	0.249114	17.4263	4.1234	9.64248	0	8.28172	3.24719	0	5.74402	6.16684	0	0	10.1545	16.387	8.84534	0	15.458	0.909251	0	79.3406	3.93636	6.73257	14.8472	6.67798	19.3115	1.18847	67.5069	0.803213	13.1033	10.1329	11.4164	6.47599	5.7674	112.598
BRD4	3449.37	-0.416156	0.168484	-2.47038	0.0134968	0.250111	2336.57	3509.01	2946.06	2673.8	2843.39	3262.77	2728.06	3530.66	2310.1	2442.06	3569.19	2267.83	3075.71	3150.41	2525.15	2521.37	3119.64	3167.08	5451	2920.12	1900.27	2237.97	1986.7	3666.07	4129.92	10981.7	2982.33	4057.64	2944.81	2826.69	4166.22	2511.7	9087.07
OSGEP	254.858	0.39812	0.16122	2.46951	0.01353	0.250462	306.412	169.884	201.925	614.83	288.02	347.449	310.589	377.191	298.475	317.098	308.087	170.37	175.215	308.85	296.485	259.351	299.143	317.99	185.128	177.136	225.541	223.698	163.611	92.8199	414.774	123.459	194.377	246.778	165.021	182.662	186.724	327.781	133.449
LGR5	55.6653	0.549994	0.227069	2.46887	0.0135539	0.25064	182.976	6.59744	27.2258	504.018	11.9625	44.8112	28.8176	13.4027	48.1014	3.29452	26.1874	92.5186	117.23	215.236	26.8009	6.87022	0	7.6933	3.67318	19.6818	16.8314	4.94907	88.4833	16.8197	61.8002	0	2.40964	66.9722	22.1958	102.747	20.5073	46.1392	0
VSIG4	615.311	0.579497	0.236341	2.46746	0.0136075	0.251364	1778.93	531.919	507.081	60.7681	443.532	162.359	259.358	118.71	547.616	828.572	1440.31	19.1807	556.528	3767.38	1932.18	1148.19	47.281	157.713	360.706	767.59	671.574	1837.1	373.967	35.5083	191.343	40.7474	535.743	71.3399	56.4546	220.716	164.058	499.842	170.982
SLC4A8	985.043	0.411965	0.167034	2.46621	0.0136552	0.251364	1455.1	739.738	535.441	1067.02	1129.07	1149.5	1133.49	963.082	905.293	1499.83	1129.91	2604.06	1186.8	1304.69	945.571	711.068	785.593	292.345	551.711	646.219	1008.2	746.32	1477.5	553.805	1390.5	1184.11	617.671	786.923	935.603	550.269	1136.54	641.143	742.312
APH1A	1478.22	-0.453229	0.183799	-2.46658	0.0136411	0.251364	1214.03	1553.7	1127.04	1170.68	877.862	972.208	1239.16	781.187	1320.94	1355.7	1084.47	614.91	1113.06	1609.11	1438.88	1565.55	1425.71	1341.2	1946.78	1415.78	797.809	1003.67	1025.07	4723.22	893.726	3996.9	1208.84	1194.58	966.484	1258.08	1402.05	1577.38	3565.6
PRPH	207.667	-0.515425	0.219366	-2.46596	0.0136647	0.251364	45.0179	333.995	1.13441	1.7873	239.25	566.309	64.039	51.6962	12.3337	35.4161	49.294	7.89793	32.1437	40.5411	12.5629	6.87022	2923.24	15.3866	301.201	0.65606	442.666	565.184	126.882	300.886	111.716	11.5552	222.49	108.466	19.3007	9.13309	105.774	29.7982	58.3841
TAGLN	1496.28	-0.565345	0.229914	-2.46669	0.0136368	0.251364	2140.53	894.778	1147.46	117.962	689.223	402.002	1155.9	1047.33	1639.15	856.576	2038.77	258.375	1994.17	333.174	705.2	1052	3421.51	1505.32	821.322	1354.76	701.87	1343.18	260.441	7162.08	1331.08	3226.95	2236.14	448.422	1841.77	1015.3	475.985	2459.8	3298.7
FAM53B	1104.5	0.486631	0.197393	2.46472	0.013712	0.251971	3223.86	977.246	1160.5	764.963	749.956	507.211	1066.25	679.71	1793.32	551.009	756.354	2767.66	2485.78	1182.33	1113.08	1812.88	520.091	1121.94	939.599	1675.58	979.589	1003.67	913.214	697.707	690.498	513.904	902.008	662.442	1385.31	1263.41	861.306	450.819	275.239
GALC	728.879	0.416565	0.169085	2.4634	0.0137625	0.252194	1793.46	528.62	696.527	779.262	746.275	587.741	666.006	432.717	832.524	1213.21	852.631	616.038	515.56	1544.99	1025.97	858.777	316.419	628.286	360.706	719.698	821.373	1374.85	492.501	397.444	577.594	801.569	518.875	484.092	471.903	556.357	819.212	467.16	554.649
ZMYM2	2123.48	0.340266	0.138152	2.46288	0.0137825	0.252194	2310.44	2292.61	2649.98	2931.17	1950.81	2098.98	1946.79	3300.9	1915.42	2335.82	3643.13	3497.65	1639.33	2105.93	1814.93	2095.42	1415.7	1992.56	1386.99	2340.17	2756.99	2472.56	1756.31	748.789	2021.58	1668.82	1561.45	2695.63	2339.73	2099.09	1692.39	1554.31	1042.57
SLC4A1AP	439.892	-0.303011	0.123007	-2.46319	0.0137707	0.252194	304.96	512.126	361.877	312.777	283.419	380.57	381.032	421.228	371.244	422.522	375.096	552.855	400.221	376.664	412.065	358.969	525.547	342.352	753.736	392.98	334.945	368.211	288.823	761.871	564.521	734.062	445.783	487.004	459.84	354.668	582.839	403.718	487.924
GMPS	781.128	-0.306392	0.124427	-2.46253	0.013796	0.252194	538.763	718.296	653.987	850.754	570.519	600.08	662.804	739.065	511.848	658.081	740.18	1158.74	589.932	576.421	735.351	724.808	989.265	747.532	944.741	675.086	863.452	869.057	701.188	1216.63	604.929	1634.76	704.417	702.48	722.812	565.49	741.5	850.692	1213.56
RHOD	25.0056	-0.575798	0.234119	-2.46345	0.0137607	0.252194	8.71314	35.4612	12.4785	0	14.7231	9.09212	22.4137	9.57337	14.8004	26.3562	5.39153	11.2828	20.7989	7.37111	36.0138	30.0572	58.192	39.7487	49.9552	17.0576	43.7617	52.4602	10.017	10.5902	5.94233	114.944	48.996	1.45592	34.2588	10.6553	21.5866	20.1859	20.8515
DCAF12	803.056	-0.364375	0.148122	-2.45985	0.0138995	0.253821	498.101	1221.35	689.154	570.148	796.886	665.673	454.677	446.119	741.255	498.297	573.812	643.117	690.775	799.766	857.63	839.884	1124.74	886.012	1279.74	597.015	573.952	806.699	657.781	1317.54	612.059	1906.61	842.57	1066.46	739.218	708.575	540.745	828.583	1025.89
NHLH1	29.2098	0.0763355	0.235155	-2.45936	0.0139185	0.253904	4.35657	9.07148	19.285	411.078	23.0048	10.391	16.0098	13.4027	8.63358	37.0634	26.1874	3.38483	30.8832	35.3813	7.53777	35.2099	106.382	2.56443	27.1815	19.0257	33.6628	27.7148	23.3729	12.459	52.2925	11.5552	21.6867	189.997	7.72029	6.84982	29.1419	32.6819	58.3841
ZNF534	31.1108	0.578603	0.237169	2.45565	0.0140631	0.253999	2.90438	14.0196	5.67205	19.6603	31.2865	20.782	166.502	160.833	32.0676	73.3031	101.669	25.9503	8.82377	22.1133	5.02518	9.44655	16.3665	5.12887	18.3659	5.90454	20.1977	15.837	45.0764	18.0656	20.2039	12.7716	1.60643	74.2518	11.0979	6.84982	26.9833	15.3797	12.5109
SYT14	189.116	0.576224	0.236032	2.45777	0.0139804	0.253999	367.404	19.7923	432.777	502.231	191.4	268.867	25.6156	67.0136	374.944	23.8853	38.5109	869.9	615.143	278.628	134.842	135.687	2.72775	35.9021	35.9971	220.436	50.4943	45.5315	118.534	107.148	250.766	132.581	0	133.216	340.175	173.529	63.6805	12.496	170.982
HS3ST1	165.544	0.567823	0.231394	2.45564	0.0140633	0.253999	136.506	25.5651	103.798	44.6824	279.738	531.889	320.195	80.4163	119.637	432.406	236.457	28.2069	103.364	370.767	320.774	371.851	36.37	160.277	85.2177	101.033	104.355	127.686	270.458	73.5084	216.301	25.5432	206.426	38.5818	65.14	200.167	15.1106	109.581	120.939
TAOK3	1216.49	0.346592	0.140986	2.45819	0.0139638	0.253999	1109.47	1246.09	761.756	1924.92	1422.62	2042.48	1248.76	1954.88	1087.83	1089.66	1451.86	1965.46	1377.77	1156.53	1443.06	857.06	1283.86	905.245	952.088	673.118	986.321	1012.58	1686.19	765.608	1205.1	1080.11	787.952	1299.41	1337.06	1242.1	1196.98	1177.51	412.859
RUSC1	762.283	-0.38538	0.156892	-2.45631	0.0140373	0.253999	699.956	888.181	541.113	738.154	345.992	716.329	470.687	407.826	674.653	369.81	430.552	1252.39	773.34	628.756	725.301	641.507	1257.49	771.895	1307.65	659.34	786.027	711.677	904.867	1627.15	478.951	743.185	936.546	770.908	1297.97	844.05	615.219	524.834	613.033
CRAT	903.017	-0.469473	0.191158	-2.45691	0.0140137	0.253999	572.163	801.589	475.318	648.789	609.167	566.959	585.957	781.187	733.854	616.076	970.475	863.131	705.902	689.199	856.793	982.441	914.706	479.549	1105.63	508.446	521.774	696.829	896.519	3079.88	661.975	2365.18	897.992	814.585	1284.95	686.504	520.237	453.702	2452.13
LOC344887	39.3922	-0.542039	0.227657	-2.45596	0.0140509	0.253999	36.3048	54.4289	3.97043	0	0	0.649437	19.2117	22.9761	11.1003	10.7072	14.6341	0	8.82377	22.1133	36.0138	73.8549	46.3718	174.381	77.8714	27.5545	195.245	211.82	40.0679	4.98362	23.7693	0	21.6867	80.0754	18.8182	8.372	8.63465	41.3331	4.17029
SHISA3	17.5863	-0.5493	0.22978	-2.45689	0.0140145	0.253999	2.90438	9.07148	2.26882	12.5111	4.60096	20.782	0	0	16.0338	4.11815	2.31065	6.76965	6.93296	3.68556	41.0389	7.729	0	12.8222	93.2987	1.96818	1.68314	10.888	56.7629	44.8526	2.37693	9.12256	18.4739	8.00754	6.27274	17.5051	0	22.1084	133.449
TIMP1	5151.15	-0.574507	0.236873	-2.45551	0.0140684	0.253999	3406.84	4871.39	2901.25	661.3	1625.98	1369.01	2295.8	1529.83	2080.69	3522.67	9718.61	155.702	2730.96	2407.41	3128.17	6398.75	967.443	8793.44	14659.7	1725.44	1452.55	2611.13	375.637	5273.29	940.076	8800.23	45424.1	453.518	2403.42	3142.54	1301.67	7379.39	15480.1
SLC2A3	2652.07	-0.575967	0.235909	-2.4568	0.014018	0.253999	1851.54	4993.44	1205.31	135.835	834.613	1971.69	1098.27	392.508	1879.65	2337.46	3190.24	458.08	499.173	2632.96	1278.07	2572.9	1583.01	1736.12	4977.16	1100.21	1662.94	2946.68	716.214	3049.35	622.756	12469.9	7989.56	2133.65	812.078	914.831	4287.1	844.924	12339.9
CCT5	1144.18	-0.3938	0.160469	-2.45418	0.0141205	0.254154	1012.18	962.402	1160.5	772.113	747.195	1238.48	710.833	934.361	712.887	994.122	938.126	663.426	814.938	1163.16	1206.04	1343.99	806.505	1248.88	1711.7	737.411	504.943	775.025	938.257	2443.84	1206.29	2620	1849.8	927.419	1007.5	1074.66	1073.93	1663.9	1793.23
CAMK1	421.974	-0.429322	0.17493	-2.45444	0.0141105	0.254154	235.255	381.827	238.226	287.755	333.109	444.215	358.619	235.505	363.844	510.651	297.304	309.147	409.675	312.535	580.408	235.305	360.973	294.91	539.957	220.436	308.015	278.138	335.569	806.1	410.02	1202.35	748.594	337.045	789.883	403.378	368.052	283.564	704.78
FAM71E2	8.86044	-0.452901	0.20008	-2.45443	0.014111	0.254154	0	3.29872	2.26882	0	3.68076	0	0	0	4.93348	2.47089	13.0937	1.12828	4.41188	0	0.83753	13.7404	15.4573	11.54	0	0	132.968	19.7963	6.67798	0	13.0731	0	4.81928	32.0302	0.482518	0.761091	1.07933	3.84493	0
FCGR1B	20.4397	0.577267	0.235043	2.45312	0.0141622	0.254548	46.4701	15.6689	20.9866	17.873	29.4461	7.14381	22.4137	15.3174	29.6009	21.4144	13.0937	10.1545	27.7318	66.34	54.4394	45.5152	4.54625	0	13.2234	32.1469	20.1977	26.725	23.3729	2.49181	15.45	0	28.9157	24.0226	4.34267	12.1775	10.7933	12.496	0
PDAP1	1227.33	-0.364265	0.148515	-2.45289	0.0141714	0.254548	893.097	1453.91	947.232	815.008	890.745	937.138	1024.62	928.617	899.126	997.417	1163.03	1271.57	1547.94	952.348	974.047	1091.51	868.334	955.252	1766.06	1019.52	1036.82	1061.08	1111.88	2992.66	1048.23	2253.88	1072.29	1093.39	1026.8	1003.88	1158.12	1602.38	2643.97
DST	19475.9	0.463186	0.188921	2.45141	0.0142297	0.255334	31043.5	8902.42	16950.9	14959.7	21176.4	18231	28116.3	17144	18674.4	26324.1	16559.7	63745.3	44817.2	17361.2	14948.2	16433.6	17459.4	14455.7	6223.83	14664.9	26681.2	22211.4	21346.2	10479.3	23197.6	19137.9	13324.5	6748.9	21121.3	15887	15135.5	13633.2	5609.04
TMEM214	1049.62	-0.412612	0.168412	-2.45041	0.0142693	0.255784	967.159	1330.21	1076.55	820.37	865.9	681.909	877.335	829.054	788.123	711.617	923.491	445.669	736.155	846.941	737.026	1287.31	1653.93	1255.29	2024.66	1342.3	626.129	941.314	470.798	857.182	677.425	1021.73	2663.45	1013.32	772.029	937.664	1215.33	900.676	2339.53
DMRT2	14.9694	0.55062	0.228532	2.44839	0.0143498	0.25663	108.914	10.7208	22.121	7.14919	6.44134	9.74156	16.0098	7.6587	19.7339	12.3545	0.770218	33.8483	73.1112	19.1649	5.02518	8.58777	7.27401	1.28222	0	3.93636	11.782	0	40.0679	11.8361	0	0	3.21285	19.6549	13.028	7.61091	12.952	0	0
PAIP2B	1931.77	0.510494	0.216162	2.44812	0.0143604	0.25663	15741.7	67.6238	1348.81	303.841	311.945	405.898	38.4234	63.1843	5096.28	28.8271	27.7279	16112.9	7529.2	325.066	990.797	442.27	50.0088	410.309	62.444	1706.41	552.071	177.177	509.196	761.871	65.3656	4501.68	41.7671	82.2593	3877.03	1658.42	109.012	227.812	120.939
RASSF1	286.955	-0.388987	0.158896	-2.44882	0.0143324	0.25663	450.179	379.353	193.417	130.473	244.771	227.303	265.762	222.102	220.773	174.61	194.095	181.652	298.117	204.917	208.545	262.786	522.819	317.99	421.681	192.882	287.817	320.7	218.704	221.771	234.128	282.191	583.132	288.999	216.168	300.631	251.484	248.96	700.609
TMEM170A	164.679	0.309395	0.126439	2.44682	0.0144122	0.256771	168.454	107.208	174.699	201.965	240.17	244.838	220.935	191.467	210.906	212.497	145.571	199.705	138.659	177.644	152.43	171.755	119.112	114.117	136.642	194.85	117.82	108.88	78.4663	206.197	118.847	201.304	93.9759	173.982	151.028	125.58	199.676	180.712	154.301
MUT	710.502	-0.419413	0.171394	-2.44747	0.0143862	0.256771	650.581	305.132	535.441	552.275	639.533	719.577	502.707	664.392	821.424	621.017	479.076	893.594	538.25	507.87	517.593	434.541	1317.5	347.481	351.89	659.996	742.266	620.614	469.128	1140.63	738.037	2179.08	546.185	850.255	669.735	487.098	903.4	789.173	1251.09
SWI5	147.703	-0.44845	0.183269	-2.447	0.014405	0.256771	120.532	175.657	93.5888	44.6824	87.4182	120.146	76.8469	170.406	130.737	133.428	178.691	75.5945	130.466	136.366	123.117	105.63	236.405	79.4974	347.483	86.5999	104.355	155.401	131.89	451.64	120.035	155.084	142.972	157.967	103.259	101.986	184.566	123.999	287.75
SLC12A2	1690.26	0.529313	0.216374	2.44597	0.0144464	0.257119	8883.05	604.491	2309.09	1706.87	1229.38	1475.52	1661.81	1426.43	2639.41	1387.82	913.479	2988.8	1402.98	2056.54	1734.52	1775.95	465.536	3376.08	502.491	1661.8	939.193	884.894	1482.51	722.625	848.564	1218.17	1375.1	541.601	1763.6	3024.57	977.874	1351.49	446.221
SAMSN1	173.301	0.55956	0.228908	2.44527	0.0144743	0.257355	383.378	483.263	187.178	42.8951	184.038	55.2022	102.462	70.843	128.27	193.553	175.61	48.5158	92.6496	654.555	525.131	300.572	54.555	137.197	218.921	164.015	223.858	280.118	105.178	33.0165	99.8311	40.1393	168.675	56.0528	32.8112	152.218	50.7285	106.697	166.812
DTYMK	250.438	-0.379784	0.155438	-2.44358	0.0145424	0.258304	113.271	195.449	105.5	255.584	253.973	315.627	275.368	279.543	144.304	261.915	212.58	170.37	168.282	209.34	211.057	227.576	389.159	216.695	287.242	144.333	175.047	182.126	280.475	485.28	473.009	271.852	326.104	299.919	175.637	187.989	424.177	278.758	266.899
KLHL42	1241.34	0.256897	0.105167	2.44271	0.0145776	0.258667	1558.2	1096.82	1024.94	1519.2	1434.58	1548.91	1472.9	1615.99	1269.14	1249.45	1333.25	1754.47	1317.26	1276.68	1155.79	1174.81	1007.45	1442.49	856.585	1033.29	1201.76	1146.21	1222.07	943.773	1403.58	724.331	1228.11	1030.79	1641.53	1400.41	1072.85	1210.19	596.352
SEC61B	455.544	-0.43765	0.17929	-2.44183	0.0146131	0.259035	482.127	638.302	307.992	216.263	334.029	329.265	377.83	325.495	325.609	366.516	432.863	278.684	372.489	428.262	354.275	354.675	557.371	356.456	860.993	332.622	276.035	298.924	350.594	1214.76	250.766	771.16	526.104	375.627	333.903	322.702	446.843	448.896	1384.54
RAPGEF5	959.663	0.955427	0.236939	2.44067	0.0146601	0.25951	14995.3	276.268	1532.02	346.736	861.299	718.927	800.488	539.938	1953.66	434.053	475.225	5874.93	3695.27	944.24	1012.57	1019.37	10.0018	1515.58	185.128	923.732	334.945	324.659	918.223	93.4428	451.617	336.927	843.373	55.3248	1782.91	1385.19	195.359	591.159	508.776
PRICKLE1	285.122	-0.568572	0.234002	-2.44044	0.0146694	0.25951	92.9402	159.988	72.035	132.26	89.2585	82.4785	115.27	139.771	168.972	168.844	415.918	248.221	204.838	246.195	234.508	462.881	27.2775	614.182	259.326	160.735	789.394	1598.55	207.017	105.279	149.747	207.994	1072.29	43.6775	356.581	224.522	49.6492	299.905	208.515
ZNF876P	81.2424	0.526929	0.215995	2.43982	0.0146944	0.25969	65.3486	60.2017	66.363	126.898	75.4557	63.6449	134.482	323.58	118.403	74.9504	173.299	147.804	52.3123	28.7473	50.2518	85.8777	89.1066	123.093	38.201	48.5484	26.9303	23.7555	115.195	34.2624	99.8311	20.0696	60.2409	44.4055	96.0212	107.314	52.8872	45.178	8.34059
GLOD4	526.56	-0.262577	0.107697	-2.43817	0.0147616	0.260354	338.36	408.217	426.538	489.72	372.677	496.17	589.159	453.778	379.878	552.656	418.999	636.347	557.788	472.488	492.467	510.114	544.641	410.309	564.2	424.471	498.21	674.064	422.382	809.215	671.483	909.823	591.968	527.77	504.232	450.566	491.096	552.709	733.972
MRPS34	228.865	-0.356983	0.146393	-2.43838	0.0147532	0.260354	197.498	220.19	186.043	194.815	151.832	181.842	166.502	189.553	246.674	154.843	128.626	194.063	286.142	199.757	224.458	219.847	267.32	124.375	446.658	192.882	146.433	148.472	181.975	503.968	293.551	249.958	223.293	272.984	324.735	230.61	236.373	195.13	371.156
PRKAG1	489.922	-0.310204	0.127316	-2.43653	0.0148291	0.261018	444.37	475.84	386.834	234.136	372.677	462.399	416.254	373.362	547.616	419.228	341.977	519.007	504.215	432.684	448.916	515.266	631.02	424.414	675.865	371.33	521.774	500.846	405.687	1005.44	374.366	765.079	515.663	442.599	414.483	412.511	453.319	520.027	838.229
VSIG8	25.5893	-0.560472	0.230421	-2.43686	0.0148153	0.261018	15.9741	13.1949	18.7178	23.2349	15.6433	25.9775	19.2117	9.57337	12.3337	14.0017	18.4852	15.7959	28.9924	18.4278	5.02518	26.6221	82.7418	25.6443	25.7122	20.9939	138.018	45.5315	35.0594	4.98362	8.31926	6.08171	32.1285	56.0528	9.65037	30.4436	31.3006	10.5736	0
HFM1	87.6267	0.574619	0.237169	2.43087	0.0150625	0.261582	20.3307	28.8638	130.457	505.805	51.5307	100.013	147.29	204.87	28.3675	194.377	281.13	88.0055	65.548	56.0205	49.4142	9.44655	50.0088	150.019	12.4888	122.683	57.2268	26.725	88.4833	34.2624	73.6848	3.64902	9.63855	68.4281	137.518	57.0818	7.55532	30.7595	0
SLC25A2	19.1096	0.569832	0.236137	2.43015	0.0150925	0.261582	4.35657	9.89616	6.80646	51.8316	43.249	31.8224	57.6351	44.0375	9.86695	45.2997	76.2516	0	11.3448	19.1649	5.86271	21.4694	17.2758	6.41108	5.87708	3.93636	11.782	5.93889	18.3645	0	45.1617	0	16.8675	18.9269	4.34267	8.372	5.39665	23.0696	0
TPPP	2192	0.567982	0.235481	2.43029	0.0150867	0.261582	15698.2	296.885	1940.97	384.269	750.876	1051.44	685.218	254.652	6266.75	509.004	127.086	10930.7	4869.46	1772.02	2000.86	2988.55	392.796	443.647	390.091	2618.99	2642.53	988.825	1550.96	788.658	537.186	661.081	358.233	433.863	5825.44	3048.93	683.216	340.277	104.257
PDE1C	350.482	0.552345	0.227411	2.43026	0.0150881	0.261582	1227.1	139.371	271.691	282.393	241.09	424.083	438.667	147.43	376.177	558.422	152.503	1668.72	621.446	292.633	244.559	205.248	50.918	132.068	199.821	372.642	439.3	399.885	111.856	62.2952	117.658	322.33	255.422	116.473	422.204	357.713	135.996	110.542	667.247
DKFZP434K028	18.2088	0.510049	0.216622	2.42805	0.0151804	0.261582	169.906	5.77276	22.6882	0	16.5634	7.14381	0	1.91467	56.735	0	0.770218	103.801	27.7318	22.1133	7.53777	17.1755	4.54625	6.41108	0	16.4015	0	5.93889	25.0424	2.49181	8.31926	0	4.01606	5.82367	19.7833	22.8327	19.428	0	0
NDST1	3407.99	0.460912	0.189614	2.43047	0.0150793	0.261582	11083.1	2081.49	2649.98	3120.62	3954.06	3823.89	4662.04	3346.85	5202.35	3132.27	3137.87	3475.09	4007.25	3031	3616.45	5338.16	1418.43	6953.46	2193.62	2253.57	1471.07	2060.79	3472.55	1515.64	3665.23	1446.23	4606.42	1321.24	3674.86	3921.9	1311.39	3592.13	1922.51
MPHOSPH6	170.599	0.322897	0.132931	2.42878	0.0151498	0.261582	175.715	205.345	177.535	296.691	154.592	188.986	160.098	187.638	157.871	213.32	204.878	229.04	127.945	206.391	195.144	198.378	148.208	192.333	149.866	129.9	151.483	185.095	161.941	110.263	223.431	63.2497	196.787	136.856	160.196	146.891	94.9811	227.812	70.895
WT1.AS	11.1472	-0.287229	0.152926	-2.42784	0.015189	0.261582	0	0	2.26882	0	0	0	6.4039	0	2.46674	0	0	0	0	0.737111	22.6133	0	29.096	0	0	0	151.483	41.5722	0	4.36067	0	0	60.2409	0	0	6.84982	3.23799	36.5269	0
EYA3	862.772	-0.318885	0.131049	-2.43346	0.0149554	0.261582	579.424	881.583	963.681	1113.49	663.458	578.649	755.661	744.809	645.052	755.269	762.516	656.656	679.43	729.003	738.701	851.048	841.966	911.656	999.104	1001.15	658.109	748.3	691.171	1177.38	601.363	2019.73	775.1	1040.98	703.994	785.446	905.559	881.451	1630.58
IFT46	389.648	-0.358886	0.147707	-2.43012	0.0150937	0.261582	209.115	286.989	212.135	212.688	338.63	370.829	470.687	277.628	442.779	434.877	351.219	383.614	369.968	398.777	273.872	308.301	558.28	255.161	513.51	291.291	597.516	351.384	327.221	824.789	415.963	604.522	311.647	358.883	335.833	275.515	349.703	402.757	742.312
DHX40	1075.7	-0.403668	0.166029	-2.43163	0.015031	0.261582	634.607	731.491	1142.92	466.485	1240.42	891.677	771.671	804.163	816.49	1233.8	1077.54	1080.89	811.157	1036.38	881.081	723.091	1007.45	733.428	818.384	847.629	1232.06	978.927	1016.72	2242.01	828.36	2998.89	1104.42	1029.33	792.295	736.736	1084.73	1150.6	2552.22
TIPARP	1644.2	-0.40746	0.16781	-2.42842	0.0151649	0.261582	1728.11	973.947	1358.46	752.452	1228.46	1485.91	1540.14	886.495	2377.94	1878.7	1161.49	717.583	1208.86	1555.3	1403.7	1623.95	1647.56	1312.99	1079.18	1118.58	2465.8	2563.62	939.926	3801.25	844.999	2958.75	2086.75	1901.43	1289.77	1299.94	2428.49	2160.85	2477.15
MRPL37	584.329	-0.409631	0.168715	-2.4282	0.0151738	0.261582	403.709	682.835	516.156	634.491	357.954	420.186	300.984	348.471	400.845	553.48	532.221	412.949	405.893	520.401	641.548	625.19	638.294	397.487	1245.94	564.212	323.163	433.539	430.73	1282.04	478.951	1267.43	619.277	532.866	463.7	391.201	475.985	679.592	1301.13
YIPF3	1056.03	-0.417462	0.17157	-2.43357	0.0149506	0.261582	909.071	1060.54	918.872	462.91	766.519	868.947	982.999	838.628	682.053	929.055	977.407	551.727	848.973	1086.5	734.513	1336.26	869.244	1177.08	2140.73	734.131	624.446	600.817	784.663	1976.63	831.926	2922.26	1310.84	984.2	753.211	902.654	1087.97	962.195	2231.11
PUF60	1453.67	-0.42078	0.173306	-2.42846	0.0151629	0.261582	1232.91	1066.31	1073.15	936.544	957.919	1055.99	1223.15	1141.15	1086.6	1136.61	1002.05	1669.85	2146.07	1205.18	1054.45	1169.65	1254.77	1028.34	1599.3	1056.91	1082.26	948.242	1754.64	4251.03	1307.31	2889.42	1379.12	961.633	1791.11	1296.9	923.907	1260.18	4028.5
RNASEH2A	165.816	-0.467054	0.191923	-2.4342	0.0149246	0.261582	55.1832	92.3642	112.307	162.644	170.235	192.883	89.6547	193.382	65.3685	112.837	183.312	54.1572	135.508	185.752	109.716	186.355	184.578	115.4	283.569	101.033	75.7414	115.808	228.721	392.46	217.489	395.311	101.205	251.146	111.462	104.269	162.979	178.789	350.305
PKN1	2364.23	-0.479794	0.197195	-2.43432	0.01492	0.261582	2192.81	2912.77	1615.4	1201.06	1722.6	1685.29	1447.28	1481.96	1969.69	1285.69	1237.74	1981.25	3558.5	1527.29	1752.95	2086.83	1315.69	1933.58	4210.2	2033.13	986.321	1223.41	1387.35	4234.21	2159.44	7569.9	2140.56	2320.73	2958.32	2361.66	1524.02	1744.64	8257.18
SCNM1	18.1947	-0.506207	0.207806	-2.43323	0.0149647	0.261582	20.3307	21.4417	9.64248	25.0222	10.1221	9.09212	12.8078	5.74402	9.86695	9.05994	10.7831	11.2828	15.1265	20.6391	20.9382	11.1641	43.644	5.12887	58.0362	13.1212	11.782	21.7759	11.6865	29.2788	13.0731	43.7883	9.63855	20.3828	14.4756	15.9829	16.19	20.1859	29.1921
SLC3A2	2728.45	-0.521949	0.215178	-2.42862	0.0151564	0.261582	1909.63	2309.1	860.45	823.944	2355.69	2105.48	3464.51	2075.51	3188.26	2019.54	1453.4	877.798	1607.19	2061.7	1917.11	3480.62	1935.79	2695.22	4293.94	1477.45	1657.9	1458	1071.82	2776.5	2548.07	13097	2244.18	3537.88	1167.69	1983.4	3422.56	2069.54	10092.1
LOC100133985	19.6326	-0.539876	0.222779	-2.43149	0.0150368	0.261582	7.26095	6.59744	7.94087	17.873	9.20191	13.6382	16.0098	32.5495	8.63358	19.7671	3.08087	9.0262	33.4043	13.268	21.7758	6.01144	20.9128	5.12887	15.4273	13.1212	20.1977	20.7861	76.7968	52.328	21.3924	13.3798	8.03213	33.4861	11.5804	16.744	39.9352	19.2247	33.3623
MALL	19.6659	-0.549045	0.230926	-2.43334	0.0149604	0.261582	34.8526	3.29872	5.10484	3.5746	3.68076	1.94831	0	24.8908	8.63358	0	6.93196	3.38483	18.9081	10.3196	16.7506	23.187	0	21.7977	3.67318	5.90454	8.41571	9.89814	6.67798	207.443	7.13079	22.5023	22.49	2.18388	29.4336	73.0647	3.23799	9.61234	50.0435
FAS.AS1	28.9001	-0.557805	0.233845	-2.43206	0.015013	0.261582	23.2351	14.0196	12.4785	12.5111	14.7231	11.0404	25.6156	0	66.6019	15.649	8.4724	2.25655	10.0843	4.42267	12.5629	22.3282	101.836	53.8531	19.8352	36.7394	74.0583	95.0222	0	0	7.13079	9.73073	55.4217	14.5592	14.9581	8.372	188.883	17.3022	0
LOC286186	9.74927	0.363139	0.171329	2.42682	0.015232	0.262065	59.5398	0	4.53764	101.876	0	2.59775	0	0	16.0338	0	0	63.1834	27.7318	0	0	2.57633	0	2.56443	0	0	5.04943	0	0	0.622952	3.5654	0	4.81928	0.727958	16.4056	9.89418	0	0	0
DNAJC15	556.383	0.550306	0.226973	2.42517	0.0153011	0.262996	1494.3	222.664	315.366	84.003	382.8	978.053	896.547	608.867	669.719	408.521	364.313	2781.2	1068.94	278.628	567.845	438.835	121.84	310.296	124.888	336.559	589.1	486.989	253.763	362.558	418.34	780.283	262.651	131.76	1086.63	380.545	121.964	360.463	671.417
DPF2	924.252	-0.370306	0.152755	-2.42438	0.0153345	0.263272	853.888	898.901	698.796	632.703	716.829	767.635	909.355	716.088	669.719	910.935	822.593	684.863	934.059	905.173	706.875	765.171	949.258	733.428	1743.29	749.877	651.376	623.583	614.374	1481.38	822.418	2561.61	807.229	1062.09	700.134	747.391	998.381	871.839	1789.06
FANCE	117.708	-0.382434	0.15782	-2.42408	0.0153472	0.263272	69.7052	148.442	72.6022	116.174	87.4182	132.485	112.068	112.966	64.1352	71.6559	111.682	88.0055	124.793	83.2936	78.7278	111.641	158.21	126.939	162.354	57.7333	65.6425	101.951	130.221	127.705	121.223	254.215	172.691	154.327	78.6505	96.6585	115.488	107.658	266.899
NIPSNAP1	528.278	-0.441874	0.182412	-2.42267	0.0154069	0.264039	386.283	442.853	389.67	296.691	396.602	627.356	365.023	266.14	356.444	593.014	251.091	786.408	416.608	518.189	520.943	237.881	504.634	217.977	586.974	438.904	398.905	485.009	567.629	1262.1	312.566	1723.56	379.92	599.838	705.924	547.224	722.072	386.416	742.312
CEBPZ	673.571	-0.325333	0.134335	-2.42197	0.0154365	0.264288	598.303	570.679	553.025	697.046	576.96	573.453	451.475	700.771	489.647	583.954	560.719	797.691	678.8	518.189	551.094	504.961	865.607	552.635	698.638	537.969	723.751	669.115	479.145	637.903	861.637	1733.89	561.446	751.253	516.777	532.002	684.296	718.042	1296.96
MRPL10	370.253	-0.397644	0.164272	-2.42108	0.0154747	0.264683	306.412	342.242	354.503	321.714	372.677	257.177	259.358	241.249	271.341	336.865	299.615	309.147	414.087	269.783	274.71	317.748	355.517	233.363	484.125	374.61	225.541	266.26	252.094	638.526	279.289	1065.51	344.578	344.324	365.266	328.791	392.876	305.672	1013.38
SGMS1	334.744	0.492218	0.20328	2.4205	0.0154992	0.264846	1019.44	198.748	462.839	282.393	360.715	218.211	297.782	222.102	545.149	195.2	191.014	866.516	409.675	352.339	467.341	500.667	148.208	441.083	162.354	423.159	297.916	348.415	328.891	131.443	120.035	172.112	322.088	122.297	428.476	498.514	148.948	287.409	75.0653
PALLD	3186.92	-0.41912	0.173309	-2.41877	0.0155733	0.265666	2438.23	2832.78	2737.33	1029.48	2060.31	2745.17	3160.33	1960.63	3002.02	2780.58	2091.14	2926.75	5577.25	1939.34	2854.3	1911.64	4826.3	1979.74	1363.48	3933.74	4270.13	4712.51	1771.33	6093.1	3988.49	5754.51	3314.06	2603.91	3375.7	2598.36	1896.38	3945.86	6693.32
TAGLN2	3623.85	-0.536737	0.222307	-2.41867	0.0155776	0.265666	2478.89	3523.86	4564.3	621.98	1995.89	1878.17	2804.91	1349.85	1826.62	2843.17	2222.08	732.251	4104.31	2988.99	2565.35	5503.05	4837.21	2974.74	5072.66	3555.85	1600.67	2230.05	1390.69	17030.3	1912.24	8080.16	5937.35	1198.22	1726.93	3034.47	2495.41	3142.27	11364
DTD2	344.568	0.402392	0.166437	2.41744	0.0156301	0.26575	479.223	225.962	259.213	387.844	319.306	553.321	451.475	457.607	525.415	284.976	254.942	856.361	607.58	238.824	332.499	206.107	245.498	307.732	160.151	265.048	223.858	210.83	288.823	402.427	274.535	462.21	186.345	232.219	495.064	394.245	178.09	327.781	275.239
PPP4C	641.486	-0.369127	0.152699	-2.41726	0.0156378	0.26575	466.153	897.252	511.619	425.377	445.373	503.314	473.889	365.703	456.346	578.189	612.323	346.381	650.438	630.967	656.623	723.949	605.561	669.317	1092.4	518.287	403.954	432.549	447.425	1398.53	716.644	1198.7	1077.91	572.175	465.63	624.855	552.617	772.832	875.762
MRPL36	161.392	-0.441897	0.182735	-2.41794	0.0156087	0.26575	155.384	187.202	146.906	78.6411	125.146	124.043	89.6547	86.1604	78.9356	170.492	138.639	100.417	138.029	180.592	190.119	96.1831	136.388	73.0864	300.466	127.932	106.038	120.757	108.517	304.624	87.9464	411.732	338.153	172.526	151.511	115.686	151.106	195.13	337.794
PROM1	210.641	-0.563227	0.233999	-2.41714	0.015643	0.26575	37.757	118.754	140.1	146.558	334.029	154.566	89.6547	147.43	29.6009	155.666	281.13	37.2331	41.5978	62.6545	417.927	56.6793	88.1973	394.923	124.153	97.7529	220.492	45.5315	422.382	1258.36	351.786	108.863	86.747	196.549	136.07	285.409	60.4425	571.934	250.218
LPAR5	106.987	0.571256	0.237162	2.41572	0.0157042	0.265967	261.394	46.1821	226.315	41.1078	135.268	59.7482	118.472	72.7576	198.572	44.4761	31.5789	25.9503	248.326	221.87	532.669	127.099	27.2775	94.884	27.1815	215.844	104.355	102.941	86.8138	11.2131	60.6117	0	89.9598	66.9722	34.7413	168.201	23.7453	24.0308	0
MRFAP1L1	419.418	0.439816	0.181975	2.41623	0.0156823	0.265967	657.842	390.898	490.632	278.818	296.302	595.534	333.003	532.28	494.581	336.865	302.696	1364.09	611.361	412.782	603.021	290.267	226.403	185.921	669.253	291.947	230.59	295.955	524.222	217.41	445.674	187.925	333.333	264.977	588.672	513.736	373.448	321.052	179.323
ARHGAP39	601.643	0.420038	0.173856	2.41556	0.0157111	0.265967	1139.97	465.944	650.584	441.463	481.26	623.46	710.833	882.665	572.283	563.363	1173.81	1246.74	723.549	502.71	525.131	640.648	443.714	496.218	561.996	595.046	380.39	218.749	834.748	529.509	906.799	336.318	344.578	390.914	930.295	560.163	298.975	522.911	158.471
DCST1	10.199	-0.569178	0.237144	-2.41543	0.0157165	0.265967	10.1653	12.3702	1.70161	7.14919	1.84038	9.74156	0	15.3174	9.86695	4.11815	6.93196	0	5.04215	5.89689	4.18765	6.87022	48.1903	12.8222	24.243	3.93636	20.1977	22.7657	25.0424	1.86886	5.94233	1.82451	7.22891	19.6549	0.482518	6.84982	23.7453	10.5736	0
UNC5D	149.223	0.558949	0.233943	2.41309	0.015818	0.267428	5.80876	91.5395	50.4812	1097.4	31.2865	390.961	172.905	122.539	178.838	518.064	52.3748	132.008	3.78162	543.988	62.8147	21.4694	21.822	3.84665	85.2177	29.5227	72.3751	51.4704	176.967	56.0657	96.2657	0	105.221	58.2367	276.483	60.1262	148.948	72.0925	133.449
JAKMIP3	164.014	0.570019	0.237169	2.41057	0.0159275	0.267672	729	93.1889	443.554	75.0665	117.784	88.9729	38.4234	24.8908	347.81	14.8254	16.9448	595.729	526.275	151.108	108.879	281.679	92.7436	138.479	81.5445	214.532	183.463	99.9713	203.678	28.6558	40.4078	10.9471	28.9157	45.8614	215.686	218.433	96.0604	54.7903	4.17029
PCDHGB2	615.515	0.564216	0.234401	2.40983	0.01596	0.267672	223.637	286.164	220.643	2791.76	422.368	274.712	1255.17	752.467	246.674	2897.53	946.598	97.0317	240.763	1741.79	288.948	516.984	551.915	265.419	462.82	323.438	281.085	278.138	322.213	46.0985	1182.52	1072.2	465.863	374.899	207.965	258.01	139.234	368.153	508.776
NAMA	13.5509	0.563262	0.234982	2.41213	0.0158595	0.267672	2.90438	1.64936	1.70161	19.6603	48.7701	39.6157	3.20195	97.6484	13.5671	15.649	39.2811	0	8.1935	16.2164	6.70024	0	20.0035	5.12887	2.93854	1.96818	13.4651	6.9287	8.34748	3.11476	9.50772	4.25719	7.22891	22.5667	8.20281	3.04436	11.8726	3.84493	0
STAT5B	1485.36	-0.306426	0.127128	-2.41049	0.0159313	0.267672	1269.21	1307.12	1827.53	1576.4	1187.05	1113.14	1255.17	1233.05	991.629	1015.54	1186.91	1761.24	1822.74	952.348	1394.49	1061.45	1342.96	1888.71	1561.1	2082.33	1068.8	1236.28	1140.27	1888.17	1724.46	2213.13	1515.66	1380.94	1841.29	1514.57	1654.61	939.125	3069.34
WDR5	606.807	-0.30682	0.127254	-2.41121	0.0158996	0.267672	560.546	630.88	397.611	593.383	606.406	229.251	550.736	742.894	439.079	582.307	667.009	436.643	480.265	462.169	531.831	656.965	798.322	683.422	715.535	420.534	427.518	512.724	779.654	1070.23	866.391	832.586	663.454	620.221	540.421	479.487	618.457	672.864	754.823
EIF4H	3545.69	-0.462963	0.19221	-2.40961	0.0159697	0.267672	3438.79	3838.89	2889.34	1874.88	2565.49	2486.05	2878.56	1987.43	2759.05	3431.25	2280.62	3345.34	2631.37	2504.7	2861	3345.8	2338.59	2325.94	5630.25	2265.38	2023.14	2308.25	2090.21	7524.02	3019.89	11648.9	2634.54	2681.8	3225.15	2584.66	2997.3	3909.34	12681.9
TMSB10	5706.68	-0.495988	0.205789	-2.41191	0.0158693	0.267672	5043.46	8661.62	4427.6	1660.4	2821.31	4033.01	3035.45	1845.75	3040.25	3766.46	2616.43	3795.52	7880.89	7301.09	5424.68	4841.79	3388.78	3172.2	14471.6	5535.18	2889.96	3967.18	2934.97	12192.4	7398.19	10980.5	9020.88	2531.84	4563.18	6368.05	5296.28	4701.39	18712.1
ZFAND2A	305.372	-0.509475	0.211617	-2.41025	0.0159416	0.267672	273.012	402.444	619.955	94.7268	170.235	168.204	163.3	168.491	152.938	224.028	115.533	268.53	228.788	171.747	208.545	249.904	196.398	126.939	637.664	146.957	195.245	322.68	195.331	555.673	211.547	644.053	185.542	358.883	223.889	223	512.682	275.874	1384.54
IRF4	26.1042	-0.569279	0.237152	-2.41115	0.0159024	0.267672	21.7829	32.1625	15.3145	5.36189	7.36153	5.1955	0	5.74402	24.6674	5.76541	30.8087	16.9241	9.45404	43.4896	20.9382	9.44655	15.4573	39.7487	37.4664	201.41	28.6134	30.6842	18.3645	18.6886	0	21.286	34.5381	46.5893	1.93007	38.8156	56.1252	17.3022	0
IQCD	34.9873	-0.53517	0.222413	-2.40883	0.0160039	0.267989	17.4263	23.091	20.9866	35.746	32.2067	25.9775	28.8176	13.4027	14.8004	37.887	30.0385	29.3352	28.3621	25.0618	20.9382	21.4694	92.7436	39.7487	21.3044	35.4272	175.047	82.1546	31.7204	30.5247	30.9001	8.51439	17.6707	56.0528	19.7833	16.744	73.3945	17.3022	0
VAT1	3510.25	-0.539247	0.224366	-2.40826	0.0160287	0.268149	2477.44	4323.8	3899.53	899.011	1787.01	2035.34	1767.48	1259.86	1874.72	2518.66	1313.22	1084.27	3470.89	3387.76	3408.75	4836.63	2236.76	3704.32	6862.96	3120.22	1407.11	2066.73	1215.39	9152.41	1856.38	16253.4	3171.89	1908.71	1423.43	2707.96	2166.22	2515.55	13724.4
TBX5.AS1	11.8421	-0.260209	0.177481	-2.40747	0.0160635	0.268474	7.26095	0.82468	0.567205	35.746	0.920191	0	0	0	2.46674	0	0	0	3.78162	0	99.666	0	10.911	14.1044	0	2.62424	178.413	150.452	0	1.86886	62.9886	0	0.803213	0	6.27274	0	0	5.7674	79.2356
KXD1	826.075	-0.434181	0.18047	-2.40645	0.0161083	0.268968	811.775	985.493	729.993	504.018	514.387	788.417	566.746	572.488	767.155	674.553	568.421	631.834	730.482	726.055	632.335	559.064	944.711	446.211	1180.56	704.608	462.864	555.286	424.052	1786.63	444.486	2292.2	834.538	1048.26	710.75	702.487	963.842	622.879	2372.9
NAPSB	64.1992	0.568382	0.237139	2.40216	0.0162986	0.269503	129.245	21.4417	193.417	41.1078	99.3807	25.3281	60.8371	88.075	81.4023	12.3545	201.027	41.7462	339.085	44.2267	41.8765	16.3168	113.656	23.0799	16.162	180.416	25.2471	24.7454	60.1018	3.11476	58.2348	1.82451	23.2932	8.00754	25.5735	51.7542	36.6972	29.7982	0
PLD5	62.4905	0.554967	0.233753	2.40217	0.016298	0.269503	113.271	9.07148	28.3602	425.377	46.0096	189.636	9.60586	68.9283	39.4678	23.0617	27.7279	294.48	58.615	86.242	31.8261	1.71755	2.72775	7.6933	20.5698	4.59242	6.73257	0.989814	81.8053	51.0821	19.0154	12.7716	34.5381	69.156	88.3009	70.7814	1.07933	20.1859	116.768
FANCB	149.266	0.550703	0.22936	2.40107	0.0163471	0.269503	158.289	32.1625	40.8387	278.818	158.273	192.883	99.2605	241.249	66.6019	75.774	88.5751	1097.81	243.914	81.0822	113.066	155.439	96.3806	74.3686	47.7513	120.715	104.355	177.177	230.39	62.9182	122.412	51.6945	171.084	69.884	180.944	101.225	59.3632	114.387	16.6812
PPFIBP2	327.699	0.458164	0.190727	2.40169	0.0163196	0.269503	557.641	359.561	363.011	616.618	221.766	213.665	329.801	250.822	318.209	198.495	149.422	693.889	643.505	462.169	351.762	583.11	136.388	291.063	263.734	303.756	415.736	461.254	173.628	109.017	144.993	234.754	366.265	132.488	406.28	519.064	156.503	173.022	212.685
EFCAB11	118.299	0.394599	0.164342	2.40054	0.0163707	0.269503	145.219	68.4485	90.1856	225.2	127.907	178.595	160.098	130.198	146.771	111.19	153.273	222.27	165.761	125.309	72.8651	87.5953	65.466	60.2642	30.1201	84.6317	97.6223	93.0426	115.195	125.836	91.5118	125.283	108.434	128.849	135.588	175.051	93.9018	103.813	58.3841
UTP14C	500.209	0.351829	0.146358	2.4036	0.0162344	0.269503	511.171	594.594	588.759	595.17	545.673	559.815	525.12	561	503.214	673.73	610.013	808.973	632.79	379.612	369.351	672.423	310.054	625.722	586.239	474.987	503.26	549.347	355.603	172.558	616.813	317.465	327.711	222.755	624.379	659.105	339.989	451.78	237.707
NUP98	1920.14	-0.318762	0.132706	-2.40213	0.0162998	0.269503	1234.36	2192	2535.97	1590.69	1627.82	1259.91	2254.17	1830.43	1049.6	1710.68	1769.96	1206.13	1396.68	1754.32	1534.35	1977.76	2141.29	2415.7	2679.95	1968.18	2528.08	2627.96	1399.04	1542.43	1064.86	3135.12	2074.7	2416.82	1357.32	1645.48	1954.67	2227.18	3261.17
CNBP	2942.78	-0.386795	0.161107	-2.40111	0.0163454	0.269503	3151.25	3212.95	2187.71	1787.3	2200.18	2479.55	2145.31	2000.84	2866.35	2522.78	1704.49	3988.45	2595.45	2096.34	2551.95	2179.58	3667.01	1689.96	3858.31	2359.19	2243.63	2211.25	2187.04	5863.23	1937.2	7620.99	2740.56	3032.67	3046.14	2199.55	3984.89	2669.35	6130.33
UBQLN1	2614.32	-0.399139	0.166276	-2.40076	0.0163609	0.269503	2645.89	2481.46	2035.7	1992.84	1963.69	1963.25	1770.68	2175.07	1872.25	2056.61	2328.37	3391.6	2129.05	1986.51	2045.25	2119.46	3389.69	1402.75	3146.44	1779.89	1738.69	2074.65	2328.95	6881.75	1862.32	6394.91	2316.47	2207.9	3280.64	2018.41	3726.93	1597.57	5166.99
CDT1	183.866	-0.459085	0.191299	-2.40201	0.0163053	0.269503	90.0358	166.585	155.981	248.434	148.151	137.031	163.3	235.505	61.6684	116.956	168.678	83.4924	128.575	120.149	113.904	203.53	272.775	270.548	155.743	70.8545	80.7908	114.818	265.45	389.968	347.032	230.497	202.41	171.07	77.6855	151.457	127.361	288.37	508.776
LOC100506990	449.976	-0.463589	0.193179	-2.4009	0.0163548	0.269503	158.289	238.333	307.992	234.136	428.809	416.939	272.166	436.546	362.61	460.41	528.37	662.298	339.085	412.782	176.719	276.526	706.488	441.083	199.086	379.203	991.371	554.296	1101.87	498.985	291.174	898.876	346.988	492.1	260.56	194.078	715.596	198.014	867.421
PTGER3	9.85116	-0.539776	0.229619	-2.40395	0.0162189	0.269503	0	0	8.50807	12.5111	0	3.24719	0	5.74402	20.9673	1.64726	8.4724	11.2828	1.26054	2.94845	1.67506	4.29389	9.09251	32.0554	14.6927	13.1212	13.4651	34.6435	18.3645	9.96724	1.18847	0	7.22891	7.27958	41.9791	37.2934	2.15866	0	0
CKS2	98.6962	-0.543533	0.226705	-2.40256	0.0162807	0.269503	30.496	84.1174	71.4678	116.174	86.498	150.669	44.8273	99.5631	19.7339	64.2432	56.2259	45.131	45.3794	67.0771	48.5767	89.3128	374.611	39.7487	38.201	14.4333	154.849	198.953	208.687	80.9838	41.5963	51.0863	252.209	175.438	26.056	37.2934	240.691	81.7049	120.939
MYH13	8.57721	-0.548601	0.198247	-2.40464	0.0161886	0.269503	4.35657	4.94808	0	0	0	0	0	1.91467	4.93348	2.47089	5.39153	0	1.89081	5.15978	2.51259	14.5992	0	64.1108	0	3.2803	151.483	95.0222	6.67798	6.85247	1.18847	0	2.40964	0	0.482518	1.52218	0	5.7674	45.8732
OSR1	51.1875	-0.563698	0.236958	-2.40438	0.0162001	0.269503	39.2092	12.3702	11.3441	8.93649	8.28172	22.0809	16.0098	61.2696	35.7677	15.649	26.1874	28.2069	4.41188	47.1751	36.0138	120.229	30.9145	198.744	0	53.7969	80.7908	399.885	66.7798	52.9509	60.6117	26.1513	39.3574	44.4055	17.3707	7.61091	23.7453	84.5886	8.34059
SACS	3663.99	0.474095	0.197503	2.40009	0.0163912	0.269587	2930.52	2364.36	2231.95	8800.65	4162.95	6302.79	7236.41	5445.34	1761.25	5828.83	5511.68	3391.6	2513.51	6671.59	2133.19	4009.63	1450.25	3432.49	1376.71	2412.99	5017.45	4277.98	2756.34	857.805	4659.97	2286.11	2339.76	6232.05	2663.98	2499.42	3201.3	3137.47	1013.38
SOX1	53.0049	0.526138	0.224183	2.39896	0.0164415	0.26998	10.1653	2.47404	53.8845	96.5141	22.0846	111.054	172.905	120.625	20.9673	236.382	50.8344	203.09	0	3.68556	183.419	7.729	7.27401	16.6688	7.34635	22.9621	0	0	86.8138	23.6722	55.8579	58.9926	1.60643	0	58.3847	82.1978	4.31732	10.5736	16.6812
GNAI3	1627.64	-0.413533	0.172414	-2.39887	0.0164459	0.26998	1129.8	1962.74	1274.51	1542.44	1119.87	1381.35	1328.81	1035.84	1032.33	1527.83	1370.99	995.139	1139.53	1553.83	1403.7	1745.89	2189.48	1292.47	2344.22	907.987	885.333	1152.14	1439.11	4280.3	1171.83	4476.14	1588.75	1626.99	934.156	1223.07	1912.57	1673.51	3069.34
UST	612.325	-0.513431	0.21437	-2.39799	0.0164852	0.270373	169.906	145.144	225.747	314.564	358.875	426.031	499.505	438.461	794.29	1195.91	505.263	295.608	623.967	527.035	422.115	398.473	548.278	367.996	275.488	266.36	1725.22	1189.76	884.833	1599.12	545.505	914.689	531.727	559.072	168.399	342.491	467.35	686.321	1793.23
LINC00940	10.2721	0.553642	0.233336	2.39714	0.0165235	0.270536	31.9482	3.29872	9.64248	8.93649	6.44134	2.59775	0	5.74402	34.5343	4.11815	7.70218	80.1076	26.4713	4.42267	1.67506	12.0229	0	1.28222	3.67318	7.87272	20.1977	10.888	10.017	0	9.50772	0	4.81928	10.9194	1.93007	3.80545	8.63465	5.7674	0
TAGAP	174.033	0.530809	0.221539	2.3964	0.0165568	0.270536	299.151	133.598	536.008	101.876	161.033	85.0763	156.896	93.8191	164.038	136.723	131.707	36.1048	507.367	269.046	548.582	182.061	88.1973	96.1663	131.5	304.412	254.154	186.085	123.543	38.623	62.9886	43.7883	147.791	112.834	40.049	162.873	71.2358	98.0458	237.707
NUP107	890.491	-0.123303	0.233096	-2.3965	0.0165525	0.270536	397.9	383.476	7035.04	452.186	489.542	470.842	454.677	516.962	370.011	1013.89	1089.86	113.956	311.983	1508.87	549.419	910.304	4256.2	639.826	448.862	4404.13	511.675	519.653	497.51	578.1	433.79	699.396	577.51	1878.86	37.6364	340.208	2114.41	871.839	921.635
EXOC3	938.948	-0.224406	0.0936163	-2.39707	0.0165267	0.270536	943.924	1130.64	665.331	672.024	787.684	620.862	883.739	740.979	876.925	753.622	811.81	1367.47	1094.15	738.585	875.218	812.403	903.795	1003.98	1265.78	873.872	1043.55	1024.46	913.214	1156.82	1082.69	1198.7	967.068	1129.06	999.295	976.479	851.592	772.832	1046.74
FCRLA	9.03476	0.567068	0.237063	2.3947	0.0166341	0.271383	56.6354	9.89616	4.53764	3.5746	4.60096	6.49437	6.4039	7.6587	7.40021	5.76541	22.3363	3.38483	12.6054	26.536	4.18765	18.0343	0	7.6933	1.46927	9.18484	3.36628	6.9287	15.0255	8.09838	4.75386	0	8.83534	5.82367	2.89511	2.28327	5.39665	16.341	0
SIGLEC10	176.584	0.565792	0.236935	2.39328	0.0166985	0.271383	509.719	96.4876	226.882	33.9587	152.752	64.2943	70.443	76.587	233.107	172.962	353.53	28.2069	340.345	645.709	411.227	466.316	88.1973	141.044	29.3854	183.041	282.768	485.009	158.602	30.5247	84.381	20.0696	73.0924	37.1259	18.3357	216.911	9.71398	61.519	25.0218
TTYH2	892.154	0.478578	0.199905	2.39352	0.0166876	0.271383	3119.31	348.015	748.71	634.491	1363.72	1220.94	742.853	1012.86	1713.15	709.97	1106.8	409.564	996.456	1463.17	647.41	1183.4	761.043	1242.47	214.514	706.577	385.44	341.486	1242.1	657.215	866.391	686.625	783.132	901.94	508.092	1284.72	660.55	502.725	275.239
KANK4	20.1232	0.454424	0.200879	2.39377	0.0166763	0.271383	124.888	0	103.231	12.5111	23.925	11.6899	0	0	18.5005	0.823631	6.16174	44.0027	80.6745	0.737111	0.83753	102.195	0	1.28222	8.81563	46.5803	0	0	0	8.72133	0	0	7.22891	1.45592	18.8182	22.0716	0	10.5736	8.34059
DDB1	3139.61	-0.306702	0.128158	-2.39321	0.0167015	0.271383	2679.29	2684.33	2492.3	1753.34	2818.55	2990.01	2907.37	2623.1	3907.31	2886	2414.63	2599.55	2431.58	2926.33	2995.84	3192.08	3497.89	3583.8	3571.06	2136.13	2634.12	2546.79	2579.37	4966.18	3046.04	7773.03	3084.34	2937.31	2869.54	2799.29	3135.46	3307.61	4837.54
AP4M1	261.31	-0.326928	0.136606	-2.39404	0.0166639	0.271383	97.2968	216.891	211.567	253.796	218.085	192.233	390.638	220.188	241.74	272.622	278.819	156.83	232.569	253.566	184.257	224.141	311.873	229.517	260.061	291.291	412.37	351.384	265.45	209.935	421.905	246.309	188.755	350.148	175.154	192.556	268.753	347.967	454.562
DLG2	926.128	0.565577	0.237125	2.39225	0.0167452	0.271843	5605.46	178.956	635.269	1631.8	307.344	467.595	502.707	275.713	2451.94	280.858	280.359	4518.74	1055.07	619.911	1206.04	480.057	181.85	279.523	152.804	558.963	552.071	335.547	1362.31	415.509	594.233	327.196	156.626	149.231	2643.72	1641.67	201.835	290.293	221.026
MED24	1175.32	-0.236306	0.0988084	-2.3915	0.0167797	0.27215	789.992	1282.38	1399.29	1472.73	1035.22	1030.01	934.97	964.996	964.494	1060.01	1176.12	874.413	1004.02	1084.29	1007.55	1070.9	1066.55	1173.23	1075.51	1920.29	1016.62	868.067	1210.38	1739.28	1306.12	1162.21	1000.8	1419.52	1365.53	1182.73	1614.68	1282.29	1230.24
CDC42BPA	3731.27	0.343892	0.143829	2.39088	0.016808	0.272357	4998.44	3833.11	4047.01	6875.73	2933.57	3154.32	3829.54	4673.72	3576.77	2932.12	3036.97	9301.5	4168.6	2770.8	3278.09	4451.04	1952.16	4963.46	3186.85	3262.59	2812.53	3013.99	3881.58	2421.42	3505.97	2245.37	3619.28	3137.5	4693.94	4257.54	2753.37	3302.8	2260.3
FAM216A	127.787	-0.302336	0.126494	-2.39039	0.0168307	0.272474	79.8705	118.754	90.1856	151.92	108.583	144.825	92.8566	124.454	85.1024	145.783	125.546	144.419	88.868	101.721	111.391	85.019	174.576	102.577	145.458	97.0969	143.067	167.279	200.339	138.918	90.3233	194.615	110.843	150.687	173.707	99.7029	118.726	97.0846	212.685
SPINK7	8.95907	0.564283	0.237169	2.38952	0.0168705	0.272867	2.90438	4.94808	14.1801	46.4697	6.44134	12.3393	9.60586	5.74402	13.5671	15.649	33.1194	0	0.630269	11.7938	5.86271	16.3168	9.09251	8.97552	0	11.153	11.782	6.9287	11.6865	3.11476	5.94233	0	4.01606	7.27958	3.37763	4.56654	4.31732	3.84493	0
GATS	1949.75	0.541321	0.226609	2.38907	0.0168911	0.272949	3926.72	418.113	1414.61	2409.28	2009.7	1869.73	2017.23	2376.11	2199.1	1076.49	1480.36	9076.98	6799.98	1014.27	1600.52	647.518	751.95	719.324	584.77	1409.22	1794.23	1128.39	3607.78	2042.04	2009.69	417.813	364.659	1019.87	3206.82	2049.62	924.987	1402.44	571.33
TRAF7	966.836	-0.318248	0.133264	-2.38818	0.0169321	0.273255	692.695	1166.92	818.476	841.817	742.594	775.428	1005.41	672.051	737.555	737.973	753.273	740.149	1137.64	787.235	884.431	1064.03	940.165	1197.59	1274.59	712.481	691.771	918.548	621.052	1731.81	954.337	1933.37	1185.54	710.487	954.904	987.896	733.945	1181.36	1618.07
TPM2	581.327	-0.869312	0.190997	-2.38798	0.0169412	0.273255	442.918	501.406	352.801	228.774	377.278	418.887	297.782	281.457	464.98	275.916	809.499	295.608	911.369	417.205	511.731	844.178	1640.29	761.637	459.882	377.891	828.106	938.344	499.179	5623.39	558.579	461.602	1473.9	489.188	433.301	654.538	730.707	748.801	158.471
SURF1	283.039	-0.396124	0.165932	-2.38723	0.0169758	0.273562	245.42	314.203	194.551	200.177	242.01	98.065	179.309	248.908	185.005	133.428	260.334	318.174	419.129	187.226	351.762	211.259	244.588	178.228	312.22	239.462	262.57	223.698	267.119	776.821	319.697	557.692	297.189	351.604	287.581	291.498	194.28	313.362	433.711
PCNX	2511.89	0.324631	0.136021	2.38659	0.0170057	0.273791	2587.8	2372.6	1913.18	4209.09	3113.93	3166.66	3304.41	3712.55	2530.87	2729.51	3331.96	1726.26	1900.89	2798.07	2438.89	3474.61	1667.57	3278.63	1406.83	2201.08	1652.85	2347.84	2859.85	781.182	2704.95	2343.28	2751.81	2472.87	1996.18	2373.84	2440.37	2496.32	1805.74
GPR34	305.045	0.56228	0.235981	2.38605	0.0170303	0.273846	727.548	171.533	563.234	250.222	333.109	165.607	198.521	310.177	383.578	231.44	302.696	59.7986	395.179	1020.16	845.905	653.53	127.295	328.247	109.461	512.383	420.786	461.254	263.78	19.3115	106.962	4.86537	270.683	145.592	78.6505	253.443	138.154	213.394	0
CHCHD5	141.275	-0.420356	0.176251	-2.38584	0.0170403	0.273846	103.106	107.208	100.962	91.1522	108.583	109.105	147.29	80.4163	117.17	100.483	97.0475	162.472	185.299	135.628	128.142	80.7251	134.569	58.982	210.106	131.868	79.1077	94.0324	115.195	405.542	137.862	279.758	119.679	126.665	139.93	130.908	121.964	149.952	371.156
TBCCD1	333.829	-0.301986	0.126583	-2.38549	0.0170562	0.273851	251.229	316.677	267.721	266.307	332.189	246.137	249.752	379.106	261.474	327.805	386.649	243.707	333.412	299.267	302.348	258.492	341.878	373.125	234.349	276.857	262.57	281.107	539.247	737.575	333.959	562.558	288.353	390.914	322.805	262.576	362.655	394.106	329.453
TMEM151A	136.181	0.525492	0.224859	2.38499	0.0170796	0.273977	1685.99	48.6561	178.669	25.0222	34.9673	122.744	22.4137	15.3174	336.71	6.58904	3.08087	192.935	201.686	301.479	59.4646	78.1487	3.637	8.97552	11.7542	202.066	5.04943	2.96944	80.1358	30.5247	17.827	23.1105	6.4257	105.554	311.224	138.519	213.708	1.92247	16.6812
SLC5A9	269.484	0.562025	0.236923	2.3835	0.0171488	0.274376	191.689	72.5719	88.4839	727.43	126.066	151.968	429.062	1144.98	99.9029	605.368	1703.72	75.5945	172.064	285.262	90.4532	94.4655	136.388	285.934	119.746	104.97	228.907	106.9	701.188	8.72133	286.42	13.9879	127.711	241.682	81.5456	89.0476	130.599	170.138	0
DMD	1431.64	0.489832	0.205467	2.3837	0.0171397	0.274376	2274.13	1386.29	909.229	1991.05	1489.79	308.483	2427.08	2600.13	1669.98	1705.74	1957.89	4285.19	1963.92	1775.7	1093.81	359.828	694.668	534.684	1101.95	1001.8	1314.53	628.532	1495.87	1286.4	381.497	1956.48	865.863	844.432	2309.82	1793.13	515.92	806.475	1513.82
RNASEH2C	423.238	-0.267247	0.11221	-2.38169	0.0172334	0.274376	334.004	409.041	259.78	364.609	398.443	414.99	365.023	371.447	394.678	386.283	347.368	361.048	500.434	392.143	437.19	345.228	387.341	305.168	424.619	406.757	403.954	349.405	402.348	898.92	608.494	343.616	486.747	511.027	396.63	455.893	449.002	429.671	625.544
NUP153	1735.32	-0.301569	0.126632	-2.3816	0.0172377	0.274376	1465.26	1505.04	1589.87	1358.35	1900.19	1255.36	2014.03	2215.28	1092.76	1531.13	1404.11	1386.65	1321.67	1339.33	1316.6	1854.1	2739.57	1783.56	1262.84	1674.92	2831.05	2397.33	1357.3	1782.89	1054.17	2863.88	1662.65	2044.84	1327.41	1419.43	2178.09	1700.42	2635.63
GLE1	664.966	-0.345844	0.145234	-2.38144	0.0172453	0.274376	387.735	724.069	488.93	811.433	604.566	245.487	496.303	798.419	384.811	579.836	760.205	374.587	557.788	613.277	613.072	744.56	821.053	680.857	891.847	534.033	654.742	692.87	988.341	1511.28	598.986	748.05	563.855	808.762	441.987	493.948	723.152	720.925	884.102
POLDIP2	1062.44	-0.353481	0.148357	-2.38272	0.0171851	0.274376	864.053	889.005	845.135	772.113	739.834	743.606	992.605	744.809	945.994	970.237	739.409	1171.15	1140.16	960.456	1077.9	1016.79	960.169	832.159	1508.21	828.604	897.115	1220.44	722.892	2840.04	944.83	1722.95	1028.92	990.751	1510.28	1051.07	463.033	1265.94	1659.78
PEX12	195.323	-0.412563	0.173244	-2.38231	0.0172046	0.274376	69.7052	127.001	154.847	157.282	235.569	218.86	195.319	162.747	223.24	200.142	180.231	124.11	93.9101	190.175	127.304	120.229	242.77	129.504	127.827	193.538	430.884	374.15	166.95	248.558	147.37	132.581	114.859	359.611	157.301	124.058	361.576	198.975	354.475
IFRD1	1315.31	-0.416384	0.174744	-2.38329	0.0171587	0.274376	1195.15	1499.27	791.818	1290.43	1343.48	1246.27	1072.65	830.969	1348.07	1102.84	992.041	716.455	960.53	991.415	1056.12	924.903	1770.31	1109.12	844.096	816.139	3960.43	2268.65	1080.16	1070.85	1215.8	1039.36	763.855	2621.38	727.155	882.104	2907.72	1422.63	1543.01
LBH	861.443	-0.496656	0.20865	-2.38244	0.0171985	0.274376	967.159	442.029	677.81	277.031	510.706	968.311	1008.62	329.324	481.014	956.235	1020.54	375.716	746.869	518.926	446.403	816.697	286.414	857.803	673.661	897.49	227.224	388.007	744.595	2027.09	1003.06	2490.46	1669.08	877.19	737.771	716.947	809.498	604.616	2873.33
RASGRF2	487.287	0.557173	0.234521	2.37814	0.0174001	0.276109	2300.27	128.65	433.912	355.672	441.692	248.085	429.062	926.703	891.726	229.793	298.845	1586.36	1066.42	215.974	400.339	476.621	80.0141	809.079	72.7289	276.201	296.233	286.056	664.459	38.623	427.847	128.324	351.807	98.2744	917.75	709.337	91.7431	339.316	62.5544
RNASEH2B	228.568	0.391921	0.16482	2.37799	0.0174072	0.276109	323.839	175.657	283.602	314.564	225.447	223.406	163.3	314.007	197.339	144.135	254.942	640.86	421.02	180.592	188.444	194.084	178.213	188.486	98.4412	261.112	227.224	223.698	181.975	185.64	165.197	194.615	200.803	109.194	305.434	235.938	102.536	147.069	291.921
ZNF350	201.652	0.339586	0.142849	2.37745	0.0174328	0.276109	184.428	262.248	133.293	277.031	220.846	233.148	230.541	359.959	198.572	261.915	312.709	254.99	209.249	216.711	146.568	161.45	234.587	130.786	151.335	131.868	181.779	162.33	303.848	84.0986	222.243	219.55	111.647	258.425	159.231	159.829	214.787	126.883	137.62
OAZ1	3662.74	-0.436514	0.183581	-2.37841	0.0173875	0.276109	3406.84	4522.55	3655.07	1370.86	2375.01	2917.27	2289.4	2129.12	3555.8	2456.07	1850.83	3644.33	3152.61	2979.4	3863.52	3421.37	2268.58	2519.56	5083.68	4294.57	2120.76	3423.77	1709.56	7927.07	2425.66	8243.75	4028.91	3484.01	3986.08	3224.74	4088.51	2586.68	11864.5
DNTTIP1	278.075	-0.4404	0.185231	-2.37763	0.0174244	0.276109	126.341	432.957	271.124	278.818	166.555	262.373	108.866	222.102	230.64	181.199	266.495	144.419	188.451	301.479	206.87	209.542	365.519	193.615	726.554	193.538	169.997	114.818	173.628	485.28	284.043	577.154	272.289	540.873	183.839	232.133	398.273	203.782	462.903
KCNE1L	70.1716	-0.606862	0.20988	-2.37686	0.0174606	0.2763	18.8785	4.1234	11.3441	0	15.6433	5.1955	41.6254	9.57337	8.63358	28.8271	4.62131	141.034	113.448	4.42267	44.3891	22.3282	22.7313	2.56443	0	7.87272	69.0088	37.613	1135.26	926.953	39.2193	0	43.3735	5.09571	220.028	70.7814	0	372.959	0
ZFHX4	2265.89	0.45024	0.189591	2.37449	0.017573	0.277422	1119.64	1607.3	2993.14	5242.14	2900.44	4130.42	2891.36	2263.15	1339.44	4241.7	3318.87	4105.79	1962.03	3449.68	1067.01	853.625	1888.51	820.619	1301.77	2367.72	3270.35	2244.9	1150.28	681.51	1889.66	2089.07	1286.75	2106.71	1831.16	1279.39	3068.54	2072.42	1939.19
ARL16	233.904	-0.333836	0.140642	-2.37437	0.0175789	0.277422	161.193	213.592	234.256	210.901	268.696	187.687	288.176	132.113	181.305	205.908	157.124	212.116	282.361	184.278	188.444	133.969	182.759	294.91	329.117	263.736	154.849	120.757	237.068	361.935	235.316	290.706	265.863	243.866	208.93	180.378	296.816	250.882	558.819
RPS19	2968.98	-0.512017	0.215857	-2.37485	0.017556	0.277422	2666.22	2923.49	1688	1520.99	2017.06	2102.88	1466.49	1480.04	3113.02	1723.04	1598.97	3614.99	3842.12	2249.66	2070.37	1465.07	1463.89	1234.77	4253.54	2366.41	976.223	1565.89	1292.19	6329.19	1900.36	13239.9	2854.62	4107.87	2322.84	1846.41	3702.1	1788.86	11188.9
RHOU	1133.56	0.542484	0.228584	2.37368	0.017612	0.277444	3003.13	804.063	2027.19	1310.09	585.242	622.81	489.899	806.078	1856.22	629.254	465.212	5385.26	2775.08	1132.2	1160.82	523.854	160.028	265.419	975.596	1661.8	982.955	843.322	1011.71	974.92	251.955	653.783	90.763	554.704	2028.51	1289.29	808.419	510.415	767.334
ATP1A1	4733.85	-0.491023	0.20699	-2.37394	0.0175994	0.277444	3970.29	6934.74	4225.11	2841.8	2299.56	2261.99	2225.36	2603.96	2227.46	4534.91	3410.53	1441.94	2849.45	6889.78	4363.53	5222.22	4186.19	3676.12	11818.8	4616.04	3130.64	4397.75	1856.48	9676.94	1599.67	17427.7	5830.52	3591.02	2169.88	3256.71	8082.03	4983.04	7614.96
RAB27B	317.083	-0.552666	0.236092	-2.37311	0.0176389	0.277619	36.3048	255.651	99.2608	175.155	71.7749	202.624	32.0195	21.0614	131.97	31.298	24.647	579.934	58.615	70.0256	324.124	868.224	51.8273	157.713	196.148	30.8348	178.413	280.118	681.154	2063.84	65.3656	220.158	1640.96	80.8034	841.995	452.849	199.676	180.712	158.471
KIAA1456	358.892	0.555778	0.234514	2.37219	0.0176831	0.278065	146.671	214.417	323.874	2468.26	276.978	327.316	505.908	235.505	87.5692	1236.27	367.394	688.248	331.522	84.7678	339.199	45.5152	203.672	285.934	151.335	289.322	180.096	121.747	519.213	152	250.766	111.903	113.253	74.9797	875.288	274.754	251.484	262.417	45.8732
EVI5	1155.6	0.359492	0.151654	2.37037	0.0177701	0.278718	1485.59	1069.61	1197.94	1601.42	1119.87	1046.24	1440.88	788.846	1476.34	1066.6	847.24	2860.18	1244.78	1117.46	1256.29	1550.95	694.668	1243.75	848.504	1082.5	1555.22	1167.98	599.349	745.674	700.006	1302.09	1102.81	668.266	1397.37	1309.08	427.415	1165.02	954.997
SETD8	527.936	-0.237579	0.100244	-2.37	0.0177882	0.278718	627.346	560.783	367.549	468.272	518.068	433.824	397.042	455.693	456.346	327.805	459.05	538.187	640.984	434.896	448.916	559.923	600.105	642.391	570.077	272.921	637.911	587.95	701.188	690.231	547.882	541.272	663.454	615.853	503.267	523.63	531.031	576.74	521.287
IL5RA	10.2461	-0.421715	0.195538	-2.3703	0.0177735	0.278718	0	0	6.23925	3.5746	0	0	6.4039	3.82935	0	4.11815	8.4724	0	0	8.10822	0	18.0343	0.909251	14.1044	6.61172	14.4333	159.899	27.7148	0	5.60657	0	0	7.22891	15.2871	18.3357	1.52218	0	7.68987	0
STEAP4	84.7013	-0.548446	0.234974	-2.37096	0.0177421	0.278718	23.2351	21.4417	104.366	32.1714	80.0566	20.782	9.60586	53.6109	80.169	32.9452	121.694	0	0	86.242	56.1145	52.3854	58.192	85.9085	18.3659	49.8606	116.137	772.055	110.187	5.60657	29.7116	14.5961	32.9317	219.115	34.7413	22.8327	150.027	174.945	125.109
ALDOA	13421.7	-0.539957	0.228516	-2.36915	0.0178292	0.279112	8489.51	17851.9	6082.14	4657.7	4554.95	7204.21	6442.33	3812.12	8585.48	15841.7	5145.83	9046.51	6099.75	10478.8	19420.6	17930.4	12031.2	4528.79	31749.5	8122.02	5216.06	6975.22	5664.6	51705.7	6991.74	52234	15573.5	4162.47	15457.5	8708.4	5974.1	8204.13	47975.1
TIFA	113.514	-0.515578	0.218254	-2.36848	0.0178615	0.279368	123.436	60.2017	179.237	87.5776	119.625	29.8741	35.2215	51.6962	107.303	84.834	36.9705	81.2358	109.037	44.2267	101.341	82.4426	106.382	78.2152	107.257	172.544	218.808	227.657	63.4408	79.1149	47.5386	66.2906	102.811	53.8689	77.6855	87.5254	84.1878	146.108	692.269
TRPV5	19.1349	0.535429	0.228976	2.36753	0.0179075	0.279483	103.106	9.89616	26.0914	23.2349	3.68076	2.59775	9.60586	0	27.1341	0.823631	1.54044	127.495	94.5404	10.3196	6.70024	10.3053	0.909251	2.56443	7.34635	25.5863	10.0989	2.96944	15.0255	3.11476	1.18847	31.0167	0	4.36775	33.2938	18.2662	3.23799	2.8837	12.5109
CSRNP2	1010.37	-0.345251	0.145851	-2.36734	0.0179166	0.279483	997.655	1030.85	755.517	527.253	847.496	1061.18	950.98	899.897	700.553	957.882	922.721	651.015	938.471	897.802	894.482	916.315	832.874	1075.78	1256.23	607.512	782.661	624.573	848.104	1506.3	1212.23	2557.36	1168.67	1003.85	992.54	946.797	944.414	892.986	2139.36
CHRNA9	140.608	-0.485288	0.215766	-2.36769	0.0178994	0.279483	53.7311	197.099	1.70161	12.5111	33.1269	129.887	12.8078	3.82935	1.23337	213.32	24.647	0	5.67242	240.298	21.7758	62.6907	86.3788	0	104.318	0	117.82	159.36	11.6865	465.968	20.2039	1102.61	626.506	357.428	4.82518	15.2218	371.29	90.356	91.7465
NDEL1	694.065	-0.302287	0.127735	-2.36667	0.017949	0.27974	763.852	705.926	437.882	570.148	553.035	485.13	685.218	497.815	717.821	419.228	576.893	962.419	604.428	532.931	635.685	665.552	1193.85	584.691	782.387	471.051	1191.66	998.723	445.755	649.739	678.614	800.961	993.574	639.147	653.812	636.272	917.431	576.74	875.762
SEC24A	1542	-0.471552	0.199495	-2.365	0.0180302	0.280507	1026.7	2986.99	966.517	604.107	1350.84	1526.83	992.605	1711.72	904.059	1106.14	1199.23	630.706	700.859	1239.08	1072.88	1363.74	2714.11	1318.12	2897.4	1240.61	937.51	1113.54	879.824	2601.45	425.47	3636.25	2049	1883.23	790.365	1078.47	2105.77	1261.14	4570.64
SMARCB1	844.497	-0.48843	0.20668	-2.36508	0.0180261	0.280507	627.346	722.42	810.536	516.529	583.401	695.547	704.43	386.764	409.478	796.451	482.927	578.805	792.879	728.266	829.154	748.854	278.231	719.324	1313.53	833.196	272.669	372.17	649.434	1943.61	727.341	3085.86	625.703	531.41	859.365	809.801	554.776	679.592	3198.62
MIOS	602.726	0.283607	0.119959	2.36426	0.0180662	0.280818	519.884	802.414	534.874	852.541	616.528	532.539	617.977	1200.5	432.912	607.839	784.082	669.067	528.796	785.761	659.136	551.335	343.697	559.047	694.231	556.995	483.062	471.152	520.883	538.854	720.21	488.361	344.578	674.817	467.56	479.487	768.484	540.213	542.138
TRPM6	74.3638	0.536509	0.230078	2.36254	0.0181504	0.281644	688.338	9.89616	71.4678	46.4697	124.226	9.74156	22.4137	11.488	259.007	4.94178	4.62131	181.652	155.677	47.1751	51.9268	74.7136	3.637	158.995	27.9161	80.0393	16.8314	33.6537	36.7289	16.8197	14.2616	0	12.0482	1.45592	102.294	123.297	9.71398	44.2168	8.34059
DDX24	1659.44	-0.373727	0.158204	-2.36251	0.0181514	0.281644	1844.28	1364.02	1285.85	1218.94	1187.97	1310.56	1207.14	1112.43	2068.36	1125.9	926.572	2151.62	1736.39	1271.52	1464	1258.11	2617.73	1029.62	1892.42	1659.18	1033.45	987.835	1489.19	3551.45	1892.04	3591.86	1137.35	1747.83	1998.11	1328.86	1964.38	1212.12	3094.36
CLIP1	2219.16	-0.320912	0.135956	-2.36061	0.018245	0.282272	1373.77	2504.55	1494.02	1705.08	1650.82	1681.39	2673.63	2109.97	1782.22	1517.13	1679.85	2261.06	2130.94	2137.62	2486.63	1871.28	1697.57	1765.61	3039.92	1436.77	2083.73	2149.88	2173.68	3797.52	3511.91	2370.65	1974.3	2267.59	2184.84	1828.14	2356.18	2187.77	5346.32
ZNF16	117.023	-0.358332	0.151844	-2.36038	0.0182562	0.282272	92.9402	82.468	78.8415	139.409	68.0941	84.4268	99.2605	105.307	91.2693	112.837	85.4942	137.65	125.424	114.989	83.753	100.477	55.4643	78.2152	151.335	91.1923	104.355	100.961	146.916	196.853	125.977	279.15	77.1084	132.488	135.105	101.225	131.678	138.418	212.685
ARHGEF25	737.481	-0.420124	0.177956	-2.36136	0.0182081	0.282272	470.51	653.971	572.31	657.726	467.457	659.179	435.466	562.914	594.484	393.695	576.893	1315.57	1006.54	566.839	459.804	299.713	777.409	496.218	669.253	1918.32	607.614	622.593	651.103	1061.51	483.705	823.463	842.57	538.689	1462.51	687.265	468.43	656.523	1876.63
CLPP	404.848	-0.460153	0.195001	-2.36084	0.0182335	0.282272	297.699	385.126	189.446	314.564	354.274	465.647	281.772	315.921	292.308	265.209	337.356	279.812	402.742	414.257	310.723	234.446	440.077	180.793	556.119	197.474	212.076	198.953	277.136	1020.4	259.085	1297.84	468.273	535.049	316.05	268.665	552.617	291.254	1146.83
C12orf52	242.619	-0.277383	0.11752	-2.35999	0.0182756	0.282322	181.524	326.573	234.256	257.371	200.602	181.193	204.925	204.87	177.605	186.141	154.044	266.273	235.721	215.236	267.172	184.637	328.239	224.388	302.67	204.691	213.759	235.576	195.331	472.821	185.401	318.681	270.683	288.272	330.043	262.576	221.263	202.82	271.069
POU3F2	1535.03	0.525993	0.223012	2.35863	0.0183428	0.282862	564.902	502.23	451.495	4929.37	2303.24	2337.32	2340.63	4794.35	953.394	2542.55	2267.52	2096.34	857.796	2623.38	1312.41	459.446	1387.52	146.173	629.583	881.745	1523.24	1305.57	904.867	477.181	2128.54	720.682	834.538	1692.5	938.498	521.347	2332.43	2032.05	863.251
PLEKHG3	515.88	0.513941	0.217844	2.35886	0.0183313	0.282862	1555.3	286.989	664.764	275.244	352.433	379.921	441.869	516.962	1110.03	176.257	234.146	1898.89	1436.38	358.236	335.012	373.568	380.067	557.764	348.952	721.666	212.076	195.983	607.696	285.312	386.251	156.3	384.739	171.798	767.204	615.722	173.772	299.905	362.816
HNRNPK	5676.35	-0.383956	0.162905	-2.3572	0.0184133	0.2837	4625.23	5026.43	4611.37	4838.21	4603.72	5429.95	3791.11	4166.33	4073.82	5698.7	5406.93	4303.24	4193.81	5425.88	5249.64	5121.75	4901.77	5140.41	6721.91	3364.93	3702.91	3948.37	6138.74	15153.9	4454.37	13123.1	5494.78	3831.25	4631.69	4848.15	5013.49	6388.36	13895.4
SPTY2D1	560.556	-0.382486	0.162298	-2.35685	0.0184309	0.283723	490.84	1035.8	447.525	423.59	388.321	434.474	413.052	493.986	370.011	411.815	412.067	425.36	383.834	400.989	450.591	584.827	849.24	475.702	649.418	551.746	535.239	568.154	230.39	470.329	386.251	1430.42	891.566	950.714	397.113	445.238	694.01	500.803	904.954
BLNK	53.6391	0.550119	0.23352	2.35526	0.0185095	0.284064	72.6095	35.4612	44.242	35.746	76.3759	29.2247	51.2312	55.5256	67.8353	41.1815	49.294	29.3352	122.903	126.783	196.819	103.912	10.0018	42.3132	22.0391	91.8484	132.968	68.2972	35.0594	6.85247	14.2616	6.08171	49.7992	9.46346	31.8462	75.348	7.55532	27.8758	0
IFFO2	800.105	-0.411365	0.174719	-2.35477	0.018534	0.284064	662.199	1135.58	640.941	473.634	253.053	606.574	691.622	446.119	721.521	746.209	1082.16	391.512	545.813	765.121	726.976	697.327	631.929	866.779	1411.23	592.422	449.399	529.551	677.815	1443.38	1193.22	762.646	2101.2	996.575	476.728	826.545	986.508	545.02	1326.15
RPS26	450.837	-0.514952	0.218989	-2.35508	0.0185188	0.284064	373.213	543.464	808.834	294.904	138.949	261.074	227.339	197.212	384.811	269.327	197.176	189.55	224.376	459.957	574.545	194.942	438.259	296.192	1035.1	768.246	127.919	147.482	315.535	283.443	286.42	1154.92	542.169	369.075	207	574.623	385.321	433.516	2172.72
ATF3	911.822	-0.553548	0.236733	-2.35557	0.0184941	0.284064	1041.22	1044.87	884.839	66.13	322.067	177.296	1251.96	222.102	1304.9	396.166	257.253	620.551	564.721	403.2	458.966	374.427	671.936	343.634	1613.99	630.474	1402.06	951.212	51.7544	1630.27	165.197	1081.33	727.711	893.933	216.651	370.651	1151.65	335.471	8461.53
LOC100133286	9.6425	-0.554871	0.235783	-2.35542	0.018502	0.284064	7.26095	6.59744	6.23925	5.36189	4.60096	12.9887	0	15.3174	4.93348	2.47089	3.85109	2.25655	10.0843	4.42267	7.53777	6.87022	38.1885	5.12887	7.34635	9.8409	40.3954	15.837	11.6865	11.2131	14.2616	0	0.803213	26.9345	7.72029	8.372	12.952	6.72864	0
CYHR1	533.147	-0.30958	0.131497	-2.35397	0.0185742	0.284432	329.647	639.127	555.293	378.907	459.175	423.433	371.426	449.949	637.652	401.932	407.445	437.771	635.942	497.55	381.913	504.961	653.751	526.991	726.554	751.189	451.082	373.16	490.832	1159.31	626.321	378.89	441.767	811.674	629.686	496.231	692.93	471.005	400.348
ADRM1	819.754	-0.372874	0.15848	-2.35296	0.0186248	0.284957	819.036	1058.06	729.993	550.488	523.589	544.228	560.342	553.341	595.717	556.774	536.072	660.041	961.161	762.91	788.953	928.338	387.341	734.71	1796.92	879.776	483.062	556.276	527.561	1418.46	823.606	1412.78	1006.43	977.648	839.582	882.865	694.01	854.537	1647.27
BNIP3L	3902.29	-0.520845	0.221851	-2.35167	0.0186896	0.285534	3321.16	7008.13	1430.49	1161.74	1661.87	3299.79	2318.21	1573.86	2685.04	4756.47	2800.51	3973.79	1982.83	2618.22	2187.63	2991.12	3854.31	2187.46	7698.25	1782.51	2435.51	2684.38	2587.72	12214.2	1586.6	11073	3600.8	1756.56	2468.56	1898.92	3511.06	2548.23	19116.6
IGFBP7.AS1	42.7212	-0.544013	0.234929	-2.35156	0.018695	0.285534	15.9741	8.2468	10.2097	16.0857	23.925	9.74156	35.2215	15.3174	34.5343	13.1781	21.5661	16.9241	135.508	3.68556	25.1259	7.729	206.4	25.6443	5.14245	28.2106	306.332	113.829	25.0424	109.64	42.7847	0	23.2932	23.2947	32.3287	32.7269	7.55532	34.6044	0
METTL25	133.097	0.502617	0.213775	2.35114	0.0187161	0.285607	161.193	84.1174	154.28	150.133	152.752	48.7078	160.098	181.894	122.104	112.014	78.5622	793.178	148.113	71.4998	157.456	81.5838	67.2845	100.013	52.8938	185.665	208.71	145.503	75.1273	44.2296	67.7425	113.728	75.502	77.8916	166.469	140.802	47.4906	65.3639	100.087
GAS1	145.815	0.550789	0.235274	2.34604	0.018974	0.285697	50.8267	79.1693	22.121	847.179	202.442	62.9954	281.772	421.228	40.7012	108.719	403.594	68.8248	37.1859	283.788	75.3777	141.698	25.459	53.8531	132.234	34.1151	69.0088	99.9713	141.907	61.6723	139.05	28.584	89.9598	211.836	36.1889	28.9214	293.578	83.6273	154.301
LPPR4	531.883	0.54634	0.232737	2.34902	0.018823	0.285697	24.6872	59.377	306.291	1074.17	963.44	1026.76	669.208	2048.7	1244.47	971.06	1367.14	233.553	98.322	324.329	490.792	331.488	244.588	170.535	112.399	347.056	316.431	322.68	602.688	201.837	273.347	436.667	345.381	1328.52	267.315	218.433	278.467	539.252	312.772
CLDN11	1396.9	0.527294	0.22827	2.34728	0.0189109	0.285697	14424.6	167.41	2033.43	53.6189	474.819	250.033	333.003	1051.16	2413.7	49.4178	630.809	487.415	2103.84	4439.62	614.747	3796.65	31.8238	3390.18	33.7932	2131.54	1218.6	1142.25	399.009	159.476	65.3656	121.026	648.193	13.1033	366.231	900.37	567.728	1513.94	70.895
CERCAM	1047.09	0.525313	0.223598	2.34938	0.0188049	0.285697	5817.48	484.912	1040.25	423.59	781.242	351.346	922.162	861.604	2660.38	944.704	2008.73	328.328	538.88	2044.75	415.415	1767.36	1476.62	1329.66	588.443	1289.81	533.556	741.371	560.951	639.772	265.028	693.923	1377.51	692.288	323.287	406.422	740.421	648.833	854.91
BAZ2B	2682.2	0.444914	0.189627	2.34591	0.0189805	0.285697	2631.37	1487.72	3307.94	5083.07	2644.63	2971.18	3275.6	4279.3	2662.84	2417.36	3633.89	8034.45	3721.74	1945.97	2043.57	1244.37	2635.92	2281.06	1015.27	2711.5	3115.5	2596.28	2390.72	728.231	3037.72	1498.53	1660.24	1791.51	3456.76	3574.84	2131.68	1913.82	588.011
SLC39A10	927.998	0.425737	0.181342	2.34745	0.0189023	0.285697	544.572	487.386	1004.52	1578.18	1890.99	1208.6	1063.05	1914.67	1387.54	1320.28	1680.62	978.215	378.792	961.193	759.639	424.236	1020.18	1155.28	410.661	523.536	802.859	838.373	1105.21	351.345	389.817	812.516	818.474	644.243	964.554	952.124	906.638	866.072	479.584
GPR180	379.852	0.406169	0.172991	2.34748	0.018901	0.285697	479.223	335.645	635.269	598.745	410.405	455.905	445.071	536.109	474.847	454.644	550.706	386.998	235.721	252.092	324.961	550.476	568.282	433.389	188.067	541.906	321.48	338.517	342.247	87.2133	247.201	133.189	379.92	217.66	417.861	422.405	288.181	355.656	125.109
ZNF608	1482.2	0.368045	0.156852	2.34631	0.0189605	0.285697	1603.22	1332.68	1191.13	3074.15	1570.77	2433.44	1316	1476.21	902.826	1732.92	2157.38	2693.19	1854.25	1934.92	1092.14	902.575	1787.59	657.777	1195.25	1192.06	1019.98	1066.03	1534.27	1054.66	2293.74	1725.38	675.502	1395.5	997.365	1306.79	1641.66	942.009	1159.34
PRKRIR	511.417	0.270132	0.11494	2.35011	0.018768	0.285697	559.093	573.153	462.839	536.189	451.814	445.514	614.775	679.71	444.013	514.769	425.16	1008.68	605.689	457.009	671.699	589.121	345.515	519.298	353.36	470.395	414.053	477.091	472.467	405.542	722.587	527.892	487.55	374.171	566.477	524.392	385.321	516.183	275.239
TIMM50	485.318	-0.363655	0.154783	-2.3497	0.0187888	0.285697	320.934	361.21	230.852	502.231	547.514	617.615	457.879	348.471	492.114	356.632	354.3	345.252	337.824	443.004	443.053	469.751	403.707	383.383	584.035	374.61	245.739	300.904	407.357	802.363	569.275	1143.36	492.369	749.069	527.875	356.952	626.012	519.066	900.783
CSRNP1	858.077	-0.377931	0.160888	-2.3495	0.0187988	0.285697	1090.6	791.693	586.49	319.926	580.641	550.723	925.364	513.133	1369.04	565.011	747.882	640.86	895.613	392.88	730.326	909.445	686.484	765.483	1166.6	808.266	754.048	770.076	739.587	986.133	622.756	1039.97	1632.13	1031.52	800.498	758.807	1073.93	810.32	2260.3
MRPL55	204.853	-0.379967	0.161986	-2.34556	0.0189987	0.285697	137.958	432.957	174.132	216.263	149.991	172.101	108.866	122.539	139.371	182.846	177.15	121.854	149.374	173.221	183.419	119.37	315.51	146.173	268.142	249.959	175.047	139.564	176.967	462.231	158.066	211.643	188.755	299.919	171.777	149.174	281.705	216.278	387.837
HMGB2	567.66	-0.403938	0.172144	-2.34691	0.0189297	0.285697	249.777	682.835	478.721	344.948	311.945	681.26	419.456	765.87	272.575	576.541	526.829	593.473	386.985	434.896	428.815	391.602	1131.11	303.885	1215.82	286.698	617.713	547.367	953.282	660.952	820.041	489.577	400.803	818.225	290.959	454.371	836.481	474.849	884.102
ELOF1	372.691	-0.416604	0.177633	-2.34556	0.0189986	0.285697	307.864	350.489	326.143	241.285	241.09	433.824	252.954	281.457	318.209	277.564	248.01	233.553	352.321	408.36	364.325	269.656	391.887	200.026	555.384	331.31	171.681	213.8	222.043	844.1	284.043	1119.03	335.743	471.717	332.938	296.064	533.189	304.711	784.015
NPAS2	764.917	-0.493286	0.21017	-2.34872	0.0188383	0.285697	360.143	1491.85	564.936	255.584	490.462	363.685	518.716	321.665	682.053	429.112	643.132	783.023	349.169	1261.93	482.417	365.839	368.247	1142.46	1476.62	534.033	339.995	411.763	574.306	1353.68	439.732	2933.82	1276.3	1414.42	610.386	513.736	1351.32	649.794	487.924
TBL2	632.73	-0.501377	0.213557	-2.35042	0.0187521	0.285697	257.038	1073.73	343.726	273.457	390.161	423.433	653.198	654.819	374.944	448.879	488.318	223.399	288.663	512.292	345.062	906.01	661.025	528.273	1221.7	377.234	195.245	302.883	305.518	1068.36	757.052	2349.36	503.614	703.936	306.399	322.702	813.815	637.298	2168.55
NFE2	12.833	-0.545915	0.237039	-2.3465	0.0189504	0.285697	2.90438	18.143	10.2097	0	5.52115	9.74156	16.0098	5.74402	8.63358	3.29452	5.39153	15.7959	0	2.94845	3.35012	14.5992	7.27401	14.1044	56.5669	2.62424	8.41571	13.8574	3.33899	18.0656	3.5654	6.68988	17.6707	13.8312	7.23778	3.04436	4.31732	16.341	104.257
FMNL2	5493.67	0.485852	0.207233	2.34408	0.0190739	0.2858	15330.8	5089.1	2977.82	6105.41	3915.41	6626.21	4722.88	4051.45	5991.71	3872.71	2549.42	19755	12045.7	4996.88	5467.39	4710.39	2579.54	2556.74	4120.57	2486.47	3644	2917.97	3741.34	4650.34	3198.16	13216.2	2621.69	1945.1	8427.67	4840.54	3828.39	2490.56	5817.56
RCBTB1	739.025	0.435671	0.185795	2.34444	0.0190558	0.2858	1423.15	315.028	894.482	788.198	908.229	852.062	422.658	830.969	1308.6	618.547	527.599	1831.19	1130.7	638.338	847.58	744.56	217.311	846.263	298.262	885.681	533.556	654.267	614.374	518.919	623.944	787.581	343.775	329.037	1172.52	1113.48	344.307	555.593	467.073
TLE4	828.205	0.39613	0.168987	2.34383	0.019087	0.2858	1784.74	529.445	1219.49	1108.12	681.862	642.293	794.084	442.29	915.16	902.699	317.33	1443.06	1283.23	1399.77	787.278	1197.99	413.709	752.661	525.264	1027.39	981.272	841.342	537.578	738.821	929.38	440.924	596.787	791.291	906.652	978.002	470.588	499.842	450.392
CCDC117	453.902	-0.291399	0.124289	-2.34455	0.0190499	0.2858	471.962	422.236	571.742	375.333	460.096	303.937	480.293	285.287	305.875	374.752	281.9	555.112	281.1	412.782	381.913	488.644	380.067	501.347	470.901	656.716	471.28	610.716	283.814	429.837	314.943	710.343	502.811	614.397	479.141	489.381	637.885	350.85	621.374
SNAPC3	719.97	-0.30817	0.131425	-2.34495	0.0190297	0.2858	530.05	508.828	578.549	984.801	628.491	491.624	633.987	379.106	752.355	915.054	501.412	1010.93	524.384	506.395	615.584	584.827	1189.3	751.379	495.144	567.492	826.423	675.053	766.298	992.363	931.757	986.453	1170.28	526.314	782.162	701.726	638.964	656.523	954.997
PACS2	3274.24	0.512642	0.218842	2.34221	0.0191697	0.28655	11325.6	1777.19	7317.51	2418.21	2117.36	2046.38	2644.81	2207.62	3771.64	1522.07	1426.44	8644.85	9148.99	3485.06	3002.54	3185.21	949.258	2374.67	1495.72	5576.51	1232.06	1198.67	2203.73	2628.24	2924.81	3056.67	1357.43	1315.42	7007.61	4157.08	1149.49	1921.51	1459.6
CPOX	306.794	0.446951	0.190741	2.34245	0.0191576	0.28655	1302.62	196.274	300.619	282.393	286.179	229.901	176.107	325.495	411.945	236.382	259.563	342.996	334.673	343.494	220.27	641.507	244.588	406.463	262.265	320.813	232.274	288.036	232.06	114.623	228.185	161.773	327.711	336.317	218.098	259.532	286.023	256.649	58.3841
BRMS1L	212.077	0.397935	0.169977	2.34053	0.0192562	0.287359	326.743	111.332	284.17	321.714	219.006	332.512	195.319	338.897	249.141	202.613	187.163	523.52	159.458	159.216	241.209	115.076	187.306	142.326	77.8714	169.92	129.602	118.778	193.661	146.394	272.158	198.872	134.137	212.564	329.56	245.071	159.741	213.394	100.087
SH3RF2	34.7255	-0.514209	0.226193	-2.34053	0.0192566	0.287359	10.1653	13.1949	11.9113	3.5746	2.76057	0.649437	12.8078	3.82935	24.6674	2.47089	3.08087	10.1545	69.9599	28.0102	30.9886	54.103	0	11.54	19.1005	40.0197	168.314	204.892	65.1103	7.47543	0	108.254	91.5662	3.63979	30.8812	91.3309	0	4.80617	16.6812
ZHX3	3094.48	0.459052	0.196302	2.3381	0.0193822	0.287382	1982.24	1857.18	1450.91	6868.58	3749.78	4099.9	2699.25	4005.5	5553.86	1942.12	2866.75	10140.9	4701.81	2208.39	3631.53	2075.66	1633.01	1622	2009.23	2336.89	3537.97	2988.25	3177.05	2526.69	1902.73	1629.9	1303.61	1579.67	5796.98	3807.74	2539.67	3003.86	888.273
ZNF471	544.614	0.437384	0.187089	2.33752	0.0194122	0.287382	335.456	1030.85	181.506	647.002	745.355	968.96	678.814	1139.23	641.352	730.56	884.981	679.222	577.327	539.565	344.225	267.939	602.833	292.345	653.826	427.095	402.271	278.138	809.705	376.263	274.535	282.799	236.145	830.601	375.399	297.586	814.895	333.548	291.921
WDR59	672.222	0.291446	0.124605	2.33909	0.0193307	0.287382	649.129	707.576	562.1	913.309	672.66	719.577	1373.64	547.597	668.486	1195.91	688.575	713.07	689.515	573.473	616.422	685.304	329.149	739.839	653.826	854.19	414.053	402.854	577.645	463.476	726.152	657.432	590.361	639.147	616.176	649.21	676.74	578.663	638.055
ATP5B	3709.84	-0.345501	0.147702	-2.33929	0.0193202	0.287382	3527.37	3409.23	3273.91	2789.97	3246.43	3476.44	2894.57	2358.88	3464.53	4081.09	2475.48	3651.1	2330.11	3245.5	3766.37	3227.29	4217.1	2524.68	4620.12	2432.01	2176.3	2613.11	2926.63	7000.74	3015.14	9323.86	5119.68	3550.98	3988.01	3640.3	4281.71	3412.38	6363.87
MRPL53	210.912	-0.373814	0.159841	-2.33814	0.0193802	0.287382	133.602	199.573	240.495	150.133	137.108	114.95	115.27	141.686	165.271	157.313	134.018	207.603	355.472	261.674	191.794	149.427	208.218	170.535	349.686	237.494	212.076	152.431	155.263	503.968	242.447	397.744	193.574	194.365	169.364	219.955	140.313	227.812	329.453
GRPEL1	276.22	-0.412018	0.17628	-2.33792	0.0193912	0.287382	281.725	305.132	207.03	200.177	172.996	240.292	201.723	155.089	238.04	217.438	241.078	226.783	188.451	230.716	237.021	299.713	159.119	180.793	418.008	193.538	163.265	225.678	155.263	741.313	181.835	605.13	303.614	279.536	301.574	248.116	279.547	255.688	779.845
CCDC86	337.884	-0.421054	0.180146	-2.33778	0.0193988	0.287382	318.03	445.327	268.855	182.304	190.48	253.93	252.954	241.249	249.141	287.447	198.716	177.139	403.372	253.566	293.973	413.072	223.676	393.641	628.113	226.997	151.483	162.33	227.051	801.117	431.413	667.771	457.831	348.692	217.616	319.658	248.246	426.788	788.185
PSMB3	549.065	-0.422448	0.180791	-2.33733	0.0194219	0.287382	541.667	530.269	545.084	248.434	374.518	432.525	342.609	367.618	505.681	450.526	394.352	416.334	468.92	492.39	536.019	541.888	355.517	370.561	885.236	558.307	284.451	478.08	255.433	1403.51	367.236	702.437	1028.92	433.863	516.295	448.282	415.542	658.445	1768.2
KDM3A	2266.51	-0.490577	0.209881	-2.33942	0.0193137	0.287382	1225.65	3536.23	1284.72	1276.13	1350.84	2124.31	1424.87	1393.88	1505.94	2660.33	2282.93	1487.07	1106.75	1716.73	1394.49	2020.7	2524.08	1407.87	3651.14	1547.65	1770.67	1357.04	1178.66	4115.22	848.564	9830.47	2085.14	1943.65	1348.64	1392.03	1874.8	1624.49	8503.23
LRRC73	44.3017	-0.538507	0.230595	-2.33859	0.0193565	0.287382	14.5219	56.0783	28.3602	12.5111	3.68076	16.2359	38.4234	19.1467	55.5016	9.05994	22.3363	113.956	25.2108	27.2731	38.5264	18.0343	37.2793	25.6443	44.0781	24.2742	35.346	18.8065	76.7968	189.377	29.7116	69.3315	65.0602	59.6926	148.616	73.0647	41.0146	12.496	12.5109
TMEM9	691.881	-0.318864	0.13647	-2.33669	0.0194552	0.287632	448.727	596.244	473.049	791.773	518.068	717.628	653.198	566.744	603.117	639.137	645.443	612.654	477.744	726.055	515.081	705.915	816.507	580.844	1008.65	675.086	427.518	439.478	732.909	1424.07	597.798	1217.56	619.277	596.926	681.316	535.047	705.882	768.987	1313.64
SIAH3	12.4183	-0.125385	0.221129	-2.3363	0.0194754	0.287689	0	4.1234	4.53764	5.36189	5.52115	10.391	6.4039	0	7.40021	5.76541	2.31065	136.521	8.82377	5.15978	20.1007	2.57633	0	3.84665	5.14245	0	131.285	62.3583	11.6865	4.36067	22.5808	0	3.21285	0	41.4966	23.5938	3.23799	2.8837	0
MRPL38	458.829	-0.258016	0.110512	-2.33456	0.0195665	0.288195	352.882	386.775	457.167	546.913	623.89	403.95	333.003	352.3	381.111	361.574	393.581	508.852	380.052	343.494	333.337	472.328	698.305	337.223	536.284	642.283	415.736	331.588	343.916	605.51	650.09	435.45	428.916	569.991	603.63	436.866	532.11	471.005	471.243
DHX8	864.612	-0.285114	0.122095	-2.33525	0.0195305	0.288195	615.729	921.168	992.041	920.458	747.195	715.03	838.912	762.041	363.844	793.98	750.963	666.811	743.087	860.946	747.076	882.823	930.163	961.663	1265.78	850.254	711.969	753.249	747.934	865.281	1119.53	1754.57	714.056	931.787	639.337	758.807	1025.36	870.878	1309.47
CHID1	707.192	-0.34577	0.148181	-2.33345	0.0196246	0.288195	440.014	898.901	542.248	489.72	502.424	499.417	717.237	585.891	495.814	632.548	649.294	477.261	605.059	742.271	599.671	886.258	665.571	846.263	1143.09	413.318	486.428	603.787	435.738	1242.17	891.349	1618.34	995.18	581.639	584.33	618.006	624.933	989.11	834.059
HN1	575.493	-0.389677	0.166998	-2.33371	0.0196108	0.288195	453.084	475.016	329.546	534.402	737.993	665.024	297.782	392.508	319.443	534.536	425.931	434.386	318.916	551.359	685.099	563.358	1006.54	316.708	783.856	415.942	286.134	374.15	873.146	1040.95	1197.97	640.404	556.626	430.951	661.05	471.115	447.922	589.236	1180.19
PIM1	684.796	-0.526164	0.225969	-2.33362	0.0196156	0.288195	990.394	583.874	1309.11	60.7681	433.41	243.539	691.622	260.396	595.717	351.69	340.436	254.99	374.38	416.468	492.467	494.656	1524.81	391.076	1021.14	1464.98	316.431	296.944	372.298	573.739	237.693	1015.64	1508.43	824.777	223.889	287.692	2037.78	313.362	2293.66
BEND5	142.847	-0.54198	0.233341	-2.33438	0.0195756	0.288195	39.2092	216.066	49.914	226.987	59.8124	132.485	76.8469	47.8669	44.4013	132.605	96.2773	141.034	56.7242	78.1338	119.767	37.7862	62.7383	51.2887	317.363	53.7969	80.7908	35.6333	108.517	377.509	174.704	357.604	34.5381	67.7001	191.56	99.7029	77.7118	70.1701	996.7
MGARP	36.4724	-0.545339	0.236735	-2.33346	0.0196242	0.288195	7.26095	54.4289	19.285	14.2984	18.4038	18.8337	35.2215	1.91467	6.16684	63.4196	10.0128	42.8745	25.841	18.4278	10.0504	4.29389	19.0943	14.1044	27.1815	11.153	20.1977	21.7759	23.3729	125.213	10.6962	242.052	4.81928	26.9345	15.4406	6.84982	53.9665	4.80617	225.196
RRAS	294.644	-0.456465	0.19569	-2.33299	0.0196484	0.288303	299.151	340.593	247.868	101.876	222.686	175.348	204.925	134.027	273.808	148.254	236.457	92.5186	423.541	298.53	208.545	340.076	480.994	234.646	470.167	210.595	223.858	266.26	111.856	707.674	118.847	791.838	578.313	235.131	207.483	288.453	230.977	325.858	492.095
KLHL32	169.631	0.525428	0.22864	2.3325	0.0196745	0.288361	875.671	14.8442	258.645	50.0443	50.6105	119.496	57.6351	21.0614	457.58	9.05994	11.5533	910.518	589.302	259.463	149.08	199.236	7.27401	41.0309	0	185.009	225.541	120.757	188.653	43.6067	64.1771	12.1634	12.0482	13.1033	343.071	194.078	79.8705	33.6432	0
PEX5L	677.953	0.524822	0.228518	2.33218	0.0196914	0.288361	5529.94	51.1302	736.799	337.799	168.395	265.62	134.482	49.7815	1512.11	30.4743	36.9705	3903.83	1456.55	523.349	726.976	662.976	46.3718	97.4485	25.7122	490.733	218.808	190.044	1227.08	553.182	45.1617	106.43	44.9799	61.1485	1984.12	935.38	112.25	73.0538	33.3623
RHEB	1171.33	-0.37462	0.160657	-2.33198	0.0197017	0.288361	656.39	1314.54	678.377	891.862	852.097	1385.9	883.739	830.969	1439.34	1152.26	715.533	1146.33	1024.82	781.338	1189.29	939.502	1097.47	525.709	1464.86	785.96	883.65	1021.49	1197.03	2546.63	1050.6	2556.14	725.301	1341.63	1420.53	863.077	1657.85	1623.52	2010.08
CHMP3	13.4588	0.508633	0.217926	2.33101	0.0197529	0.288512	14.5219	24.7404	17.0161	32.1714	8.28172	20.782	22.4137	7.6587	7.40021	35.4161	6.93196	12.411	4.41188	25.0618	19.2632	14.5992	9.09251	11.54	10.2849	19.0257	16.8314	12.8676	10.017	4.98362	10.6962	0	10.4418	9.46346	12.063	13.6996	7.55532	12.496	0
SNAP47	395.045	-0.348412	0.14948	-2.33105	0.0197506	0.288512	249.777	438.73	288.14	348.523	294.461	324.719	291.378	275.713	388.511	301.449	298.074	532.546	322.068	299.267	419.602	362.404	382.795	239.775	677.334	376.578	259.204	283.087	388.992	760.002	424.282	581.411	363.052	285.36	629.204	374.457	269.833	425.827	879.932
COL6A2	8570.48	-0.544498	0.234715	-2.33085	0.0197613	0.288512	5882.82	6997.41	8673.69	246.647	5466.86	4212.25	4044.07	3942.32	3427.53	5986.97	13805.4	882.311	6863	8664.74	3180.1	10076	16687.5	21697.7	11601.4	5031.98	11376.4	22810.3	1799.72	11040	2179.64	6871.72	50488.3	1839.55	5797.46	4407.48	4094.98	10151.6	2598.09
CCDC94	250.979	-0.489621	0.210652	-2.3276	0.0199335	0.290542	167.002	142.67	159.385	248.434	202.442	264.97	208.127	214.444	185.005	135.899	157.124	210.988	251.477	207.865	161.643	150.286	148.208	156.43	191.005	224.373	111.087	103.931	151.924	340.132	298.305	1079.5	126.104	257.697	201.693	159.829	263.357	199.937	1201.04
TDH	11.6052	-0.543489	0.236392	-2.32778	0.0199239	0.290542	8.71314	4.1234	1.70161	21.4476	4.60096	7.14381	0	7.6587	19.7339	3.29452	4.62131	1.12828	2.52108	5.89689	19.2632	0	50.0088	7.6933	5.14245	7.21666	47.128	18.8065	26.7119	11.8361	5.94233	0	7.22891	8.00754	18.8182	6.84982	6.47599	43.2555	0
GLI1	109.554	0.504603	0.230348	-2.32636	0.0199994	0.290655	50.8267	32.1625	4414.55	33.9587	37.7278	27.9258	48.0293	40.2082	32.0676	9.05994	12.3235	394.896	6452.7	14.0051	28.476	60.9732	460.081	1032.18	8.81563	2296.87	55.5437	55.4296	15.0255	74.7543	17.827	5.47354	37.751	60.4205	100.364	74.5869	5.39665	605.577	0
ERCC1	860.762	-0.388964	0.167156	-2.3271	0.0199598	0.290655	669.46	864.265	591.595	725.643	650.575	1047.54	614.775	599.293	811.557	625.959	754.044	777.382	826.283	765.121	658.298	580.533	747.404	628.286	1160.72	817.451	614.347	519.653	517.544	2107.45	594.233	2253.88	605.622	1480.67	877.701	582.234	1413.92	662.29	1259.43
ALG3	284.419	-0.395743	0.170123	-2.32621	0.0200075	0.290655	233.803	202.871	348.264	84.003	180.357	259.775	336.205	239.334	208.439	205.908	226.444	112.828	244.544	336.123	225.295	360.686	415.528	255.161	312.955	396.26	154.849	259.331	253.763	837.871	210.358	212.86	488.353	372.715	205.553	277.798	297.895	283.564	346.134
SND1	2730.88	-0.437739	0.188223	-2.32637	0.0199991	0.290655	1874.78	3984.03	2858.14	1519.2	1762.17	2097.68	1713.04	1537.48	2025.19	2167.8	2234.4	1523.17	2266.45	2116.25	2016.77	3637.78	2589.55	2770.87	6227.5	3349.84	1686.51	2269.64	1136.93	3795.65	1719.71	7421.51	2422.49	2649.77	1721.63	2007	1916.89	2537.66	8561.61
TBC1D22B	328.103	-0.315534	0.135684	-2.32563	0.0200381	0.290858	248.325	389.249	326.71	303.841	253.053	252.631	352.215	191.467	318.209	284.976	283.44	231.296	237.612	247.669	359.3	322.042	377.339	294.91	329.117	355.585	313.064	272.199	238.738	693.969	211.547	641.012	252.209	323.941	321.357	305.197	392.876	326.819	575.501
GTF3C4	649.446	-0.317592	0.136662	-2.32405	0.020123	0.291623	422.588	442.853	546.218	641.64	772.04	295.494	537.928	957.337	473.614	607.839	713.992	506.596	368.077	560.205	565.332	697.327	789.23	574.433	604.605	501.886	572.268	540.439	894.85	1350.56	702.383	1034.5	535.743	823.321	552.484	564.729	737.183	751.685	792.356
RGS17	164.638	-0.500936	0.215743	-2.32403	0.020124	0.291623	123.436	104.734	67.4974	89.3649	108.583	133.135	147.29	153.174	34.5343	205.908	244.929	46.2593	57.3545	201.968	131.492	136.546	150.026	87.1907	69.0557	84.6317	254.154	212.81	133.56	396.198	89.1349	840.492	146.185	171.798	79.6155	115.686	203.994	191.286	221.026
RAPGEF4.AS1	23.1804	0.545487	0.23465	2.32359	0.0201474	0.291684	23.2351	28.8638	18.1506	39.3205	51.5307	38.9662	28.8176	42.1228	19.7339	50.2415	63.9281	27.0786	0	25.7989	6.70024	30.916	7.27401	11.54	16.162	42.6439	0	9.89814	15.0255	8.09838	24.9578	0	19.2771	30.5743	15.4406	12.9385	25.9039	17.3022	12.5109
KREMEN2	44.0652	0.499788	0.214868	2.32317	0.0201699	0.291684	63.8964	41.234	16.4489	64.3427	47.8499	61.0471	28.8176	78.5017	124.57	26.3562	46.2131	69.9531	88.2377	42.0153	39.3639	44.6564	20.9128	32.0554	20.5698	22.9621	50.4943	19.7963	63.4408	21.1804	35.654	9.73073	31.3253	19.6549	101.811	60.8873	14.0313	46.1392	0
FAM19A2	37.8571	-0.0465375	0.236994	2.32302	0.020178	0.291684	17.4263	18.143	18.1506	148.346	8.28172	29.8741	19.2117	9.57337	131.97	5.76541	11.5533	236.938	31.5135	9.58245	125.629	24.0458	2.72775	20.5155	13.9581	23.6182	16.8314	33.6537	335.569	46.0985	3.5654	12.7716	9.63855	10.1914	269.245	116.447	6.47599	9.61234	29.1921
C5orf22	461.145	-0.320699	0.138106	-2.32219	0.0202229	0.292091	519.884	296.885	580.25	300.266	405.804	389.662	473.889	417.399	373.711	390.401	354.3	339.611	347.909	431.21	407.877	425.954	689.212	367.996	363.645	452.681	602.565	531.53	380.645	320.82	451.617	1226.07	311.647	559.072	422.686	391.201	610.901	500.803	579.671
FCHO1	168.039	0.544768	0.234933	2.32069	0.0203034	0.292647	569.259	65.1497	81.1103	100.089	98.4605	103.261	48.0293	36.3788	382.344	35.4161	57.7664	1133.92	460.097	164.376	144.055	106.488	66.3753	101.295	115.338	211.907	183.463	128.676	170.289	39.246	191.343	51.0863	87.5502	45.8614	263.455	145.368	62.6012	32.6819	62.5544
STRIP2	379.009	0.497523	0.214357	2.32055	0.0203113	0.292647	95.8446	243.281	242.764	391.418	889.825	752.698	518.716	716.088	493.348	446.408	576.893	301.25	155.046	346.442	463.991	922.327	150.026	397.487	210.84	227.653	466.23	292.985	621.052	104.033	386.251	100.956	143.775	307.926	296.266	301.392	264.436	642.104	37.5326
KDM4D	39.5562	-0.421232	0.181612	-2.32063	0.0203066	0.292647	17.4263	16.4936	61.2581	67.9173	31.2865	21.4314	28.8176	17.2321	46.868	38.7106	44.6726	21.4372	13.8659	33.9071	28.476	24.9045	68.1938	47.442	68.3211	45.2681	38.7123	34.6435	35.0594	58.5575	61.8002	26.7595	28.1124	53.8689	32.8112	22.8327	46.4112	38.4493	83.4059
PCDHGA3	138.215	0.547526	0.237079	2.31756	0.0204732	0.292671	37.757	17.3183	28.3602	92.9395	159.193	992.99	134.482	359.959	209.673	165.55	579.974	59.7986	73.7415	33.9071	50.2518	74.7136	178.213	182.075	8.81563	43.3	84.1571	58.3991	252.094	31.1476	97.4541	38.9229	36.1446	25.4785	71.4127	130.147	96.0604	156.681	0
RGCC	427.937	0.523368	0.226574	2.31017	0.0208787	0.292671	1071.72	223.488	409.522	214.476	614.688	317.575	781.276	354.215	1184.03	351.69	301.925	948.88	531.947	236.613	933.008	315.171	31.8238	316.708	185.863	221.092	146.433	151.442	769.637	93.4428	118.847	234.146	583.132	115.017	939.946	678.893	128.44	312.401	304.431
AGPAT4	928.513	0.465831	0.201207	2.31478	0.020625	0.292671	3078.64	412.34	669.869	1333.32	1067.42	948.828	858.123	423.143	848.558	1187.68	659.307	699.531	757.584	1619.43	918.77	2578.05	440.077	1286.06	286.508	788.584	802.859	586.96	1409.05	513.936	1428.53	588.101	729.317	476.085	524.015	765.657	512.682	1120.8	321.113
MFSD6	761.376	0.452558	0.195626	2.31291	0.0207277	0.292671	1992.41	404.918	1170.71	609.468	567.758	612.419	493.101	583.976	838.691	374.752	402.054	2228.34	1720	872.003	545.232	1262.4	356.426	664.188	532.611	892.898	1028.4	771.065	699.519	408.034	511.04	408.691	580.723	390.186	889.764	1064.77	480.302	330.664	437.881
SMAD9	720.542	0.431832	0.18656	2.31431	0.0206508	0.292671	638.964	355.437	703.901	816.795	1164.96	776.078	999.009	719.918	1154.43	1592.9	706.29	1406.96	1246.67	692.147	383.589	359.828	604.652	276.959	481.186	925.045	646.327	690.891	606.027	983.019	230.562	825.288	155.823	859.719	523.532	778.596	440.367	531.562	500.435
NEK3	178.352	0.424315	0.183472	2.31255	0.0207473	0.292671	473.414	118.754	237.092	244.86	230.968	136.382	192.117	170.406	218.306	245.442	243.389	236.938	241.393	137.84	104.691	149.427	128.204	319.272	126.357	202.723	146.433	158.37	110.187	50.4591	215.112	86.3602	112.45	101.914	180.462	277.037	52.8872	106.697	129.279
LOC100506603	66.3478	0.413757	0.179077	2.31248	0.0207513	0.292671	74.0617	52.7795	43.6748	168.006	85.5778	77.9325	112.068	91.9044	67.8353	67.5377	87.0346	29.3352	66.1783	61.9173	97.1534	70.4197	40.007	120.528	34.5279	61.0136	60.5931	49.4907	71.7883	18.0656	87.9464	32.233	36.9478	80.8034	40.049	48.7098	65.8392	49.9842	37.5326
ZNF652	2422.02	0.395801	0.171274	2.31071	0.020849	0.292671	4999.89	1698.84	2391.34	2756.01	2975.9	1961.3	1911.57	2305.27	3844.41	1505.6	1625.93	7363.13	4038.77	1526.56	2471.55	1828.34	1564.82	1970.77	1558.9	1953.75	1876.7	1912.32	2788.06	2850.01	1692.37	1412.17	1502.01	1628.44	3930.59	2592.27	1881.27	1793.66	1814.08
STRN	1574.43	0.35827	0.154859	2.31336	0.0207028	0.292671	3550.61	1461.33	1822.43	1622.87	1256.06	1196.91	1341.62	1382.4	1771.12	1284.86	1202.31	3734.59	3364.38	1206.65	1320.78	1332.82	967.443	1563.02	1115.91	1328.52	1297.7	1550.05	1691.2	1471.41	919.872	1661.52	1280.32	1161.82	2166.51	1470.43	1228.28	1041.98	1188.53
ACP5	262.501	0.30445	0.236866	2.31033	0.0208702	0.292671	431.301	1246.92	222.344	94.7268	110.423	71.4381	185.713	28.7201	133.204	247.913	129.397	11.2828	190.341	1620.17	956.459	3657.53	70.9216	289.781	3742.97	286.698	309.698	339.506	78.4663	23.0492	41.5963	76.0213	449.799	65.5163	100.364	231.372	50.7285	197.053	4.17029
ZFP90	940.84	0.29458	0.127371	2.31281	0.0207332	0.292671	943.924	842.823	850.807	1376.22	1067.42	1060.53	1059.85	1001.38	1144.57	1157.2	1113.74	1506.25	1437.64	908.121	725.301	570.228	542.823	682.139	556.119	801.049	703.553	503.816	1061.8	1141.25	1039.91	1113.56	583.132	1011.86	953.456	775.551	905.559	796.863	1109.3
SCUBE1	17.8875	-0.195697	0.215131	-2.31684	0.0205127	0.292671	14.5219	0	146.906	0	2.76057	3.89662	6.4039	3.82935	12.3337	34.5925	1.54044	6.76965	0	1.47422	18.4257	14.5992	0	19.2333	0	127.932	11.782	6.9287	10.017	9.96724	3.5654	0	6.4257	2.18388	129.797	22.8327	0	55.7516	54.2138
ASNSD1	583.928	-0.261225	0.112943	-2.31295	0.0207253	0.292671	409.518	432.132	462.272	618.405	590.763	522.797	505.908	526.536	492.114	576.541	501.412	600.243	525.645	541.04	538.532	571.087	632.838	418.003	518.653	547.154	545.338	455.315	562.62	953.74	676.237	1203.57	522.088	516.85	586.742	563.968	578.521	643.065	929.975
RIC8A	1250.96	-0.281538	0.121576	-2.31567	0.0205762	0.292671	893.097	1660.91	1185.46	607.681	1057.3	990.392	1197.53	1022.44	1240.77	1022.95	1035.17	805.589	1167.89	1130.73	1304.03	1545.8	1304.77	1365.56	2142.2	1525.34	843.254	1347.14	856.451	1560.5	1389.32	1087.41	2039.36	1230.25	1423.43	1249.71	1096.6	1735.03	1217.73
ARFIP2	603.685	-0.303638	0.131326	-2.31209	0.0207726	0.292671	492.293	865.09	589.893	541.551	513.467	424.732	429.062	574.402	509.381	464.528	474.454	476.132	556.528	483.545	580.408	544.465	900.158	509.04	1044.65	688.207	355.143	379.099	383.984	774.953	581.159	1015.04	746.185	599.11	513.4	522.108	728.548	689.205	971.678
OCRL	980.516	-0.328074	0.141889	-2.31237	0.0207572	0.292671	609.92	764.479	669.869	954.417	784.003	811.147	842.114	989.887	933.66	823.631	834.916	998.524	661.152	818.931	901.182	1263.26	1024.73	955.252	963.842	823.355	949.292	1000.7	762.96	1654.56	717.833	2603.58	934.94	784.011	891.211	786.968	940.097	996.799	1905.82
LPP	5367.91	-0.330664	0.143141	-2.31015	0.0208801	0.292671	4253.47	4471.42	6101.99	2153.69	5615.01	4131.07	5693.07	4258.24	5483.56	4282.06	3776.38	4392.38	5371.79	4124.14	4538.57	6059.53	9106.15	8395.96	3601.18	4771.52	5360.81	6714.9	4387.43	10153.5	3226.68	9457.66	7165.46	3641.98	5632.92	5422.77	4103.62	5049.36	6242.93
PARP6	1054.07	-0.331927	0.14326	-2.31718	0.0204938	0.292671	663.651	1496.79	478.721	795.347	888.905	972.857	1408.86	896.068	801.69	1027.07	993.581	770.612	1041.2	864.631	781.415	778.052	1541.18	769.33	1584.61	785.96	1289.29	1049.2	674.476	936.92	1077.94	2141.37	1070.68	1354	963.589	895.043	1193.74	858.382	1939.19
NOC4L	218.708	-0.350176	0.15146	-2.31193	0.0207817	0.292671	193.141	213.592	194.551	176.942	113.184	148.072	297.782	206.785	128.27	186.141	211.04	143.291	199.795	233.664	149.08	226.717	292.779	279.523	395.969	350.992	117.82	108.88	283.814	357.575	324.451	149.61	232.128	331.949	199.763	194.078	240.691	214.355	120.939
RNF167	879.869	-0.359176	0.155118	-2.31569	0.020575	0.292671	1000.56	366.983	1113.42	668.449	643.214	703.99	672.41	673.966	890.492	749.504	653.915	724.353	750.02	857.26	765.502	803.816	1231.13	643.673	484.125	1042.48	924.045	1072.96	691.171	1696.3	683.367	2001.49	658.634	931.787	678.421	638.555	1253.1	715.158	1651.44
UBE2H	3746.82	-0.360026	0.155752	-2.31172	0.0207933	0.292671	2913.09	3764.67	2752.08	2629.11	2968.54	3977.8	3179.54	2318.67	3351.06	3835.65	2843.65	4264.88	3645.48	2924.86	3458.16	2422.61	2942.34	3301.71	4332.88	2729.87	3640.64	3840.48	2691.23	9995.89	3583.22	6633.93	2282.73	2536.21	2958.8	2734.6	4807.34	6135.55	7247.97
FAM206A	346.764	-0.362794	0.156791	-2.31397	0.0206695	0.292671	296.247	345.541	249.57	244.86	207.043	279.907	246.55	314.007	283.675	323.687	339.666	339.611	323.958	350.128	364.325	222.423	430.076	174.381	328.382	225.029	466.23	456.304	317.204	992.363	204.416	577.154	292.369	313.022	306.882	251.16	335.672	470.043	571.33
HEBP2	245.649	-0.374699	0.161527	-2.31984	0.0203497	0.292671	162.645	192.15	231.987	121.536	180.357	218.211	268.964	210.614	229.407	280.858	214.891	166.985	244.544	170.273	330.824	105.63	213.674	188.486	285.039	238.15	222.175	264.28	128.551	472.821	106.962	533.974	390.361	203.828	322.322	280.842	241.77	253.766	429.54
PTBP1	3059.56	-0.399847	0.172583	-2.31721	0.0204922	0.292671	1670.02	1973.46	4252.9	2545.11	3281.4	2446.43	2545.55	3459.82	1755.08	2431.36	2818.23	1205	2439.14	2513.55	2352.62	3079.58	2866.87	3849.21	2893.73	3402.98	1804.33	2180.56	1457.47	4649.09	2328.2	9124.38	3916.46	3603.39	1985.56	2770.37	3298.44	3200.91	6864.3
TSEN34	329.687	-0.401757	0.173254	-2.31891	0.0203999	0.292671	216.376	354.612	287.006	273.457	245.691	446.163	188.915	254.652	289.842	246.266	327.343	224.527	243.914	313.272	232.833	238.74	336.423	225.67	531.141	168.607	195.245	263.291	200.339	685.87	185.401	881.239	372.691	514.667	249.945	245.071	525.634	326.819	588.011
PCBP1	2140.03	-0.424042	0.183032	-2.31736	0.020484	0.292671	2452.75	2435.28	1970.47	1038.42	1384.89	1337.84	1437.68	1334.53	1737.82	1625.02	1276.25	1434.04	2281.57	1973.25	1825.81	2445.8	2004.9	1813.05	3079.59	1857.96	1205.13	1500.56	1504.22	5705.62	1383.37	5326.97	2151	1520.71	1776.15	1920.99	1721.53	1689.85	6468.13
VDAC1	1937.45	-0.447808	0.193354	-2.31691	0.0205085	0.292671	2047.59	2450.95	1479.27	781.049	1190.73	1702.18	1139.9	1022.44	1381.37	2040.13	1354.81	1283.98	1283.23	1540.56	1818.28	2308.39	1482.08	1378.38	3242.68	1204.53	1168.1	1506.5	1228.75	4843.45	1158.75	5589.09	2281.12	1259.37	1766.02	1374.53	1693.47	1770.59	6163.69
PGM2L1	2042.48	-0.458364	0.197976	-2.31627	0.0205434	0.292671	922.141	2532.59	1272.24	829.306	1422.62	853.361	2052.45	1332.61	1024.93	2350.64	2418.48	1327.98	922.084	3738.63	2108.06	807.251	1893.06	1443.78	2317.04	1604.72	2800.75	4915.42	1125.24	2741.61	1791.02	7809.52	1350.2	1408.6	2199.32	1730.72	2640.04	1742.72	1972.55
GLIS3	2137.09	-0.494632	0.213718	-2.3168	0.0205146	0.292671	644.773	1180.12	459.436	834.668	2704.44	1795.04	3141.12	907.556	1959.82	3175.92	2148.14	1084.27	1286.38	2179.64	908.72	1566.41	4874.49	1009.1	1249.61	894.21	2576.89	2427.03	2692.9	9062.09	2734.66	3304.19	1449	2641.76	1152.25	864.599	2702.64	1509.14	3402.96
P4HB	6730.92	-0.50958	0.220101	-2.31859	0.0204174	0.292671	5085.57	10342.3	10634	2035.73	4211.72	2702.31	3608.6	2766.71	3376.96	5212.76	5278.3	1043.65	4059.56	5473.05	4937.24	9149.41	5039.98	8833.19	21670.3	9834.34	2289.07	5679.56	2175.35	7003.23	3164.88	12132.4	12020.1	3549.53	3365.08	5429.62	5992.44	6837.26	27186.1
[truncated: 21,637 more rows]
