# Supplementary material for: BIRC3/CAV1 co-expression drives GBM aggressiveness as a prognostic signature and therapeutic vulnerability
Source: Cell Death Discov. 2026 Apr 14;12:232. doi: 10.1038/s41420-026-03112-z (PMC13183958; doi:10.1038/s41420-026-03112-z)
Supplement: Supplementary file 3 — Supplementary Data 2 [file 41420_2026_3112_MOESM3_ESM.xlsx]

## Sheet: Foglio1
Sample Code	PFS months	Progression (1/0)	OS months	Death (1/0)	BIRC3	BIRC3 median cutoff	CAV1	CAV1 median cutoff	Age	Sex	MGMT methylation status	IDH1/2 status	Primary/Recurrence	WHO	Stupp Protocol Y/N	EGFR amplification
10132	6.1	0	25.5	0	5.49185	0	6.16993	0	41.6361	M	methylated	WT	P	glioblastome IV	N/A	amp
5657	7.3	1	49.1667	1	2	0	5.04439	0	66.9389	F	methylated	WT	P	glioblastome IV	Y	normal
3816	7.53333	1	8.63333	1	4.64386	0	6.47573	0	59.7	M	methylated	WT	P	glioblastome IV	Y	amp
1491	12.5	1	24.1667	1	4.9542	0	5.55459	0	60.5889	M	methylated	WT	P	glioblastome IV	Y	amp
8538	13.7333	1	20.4333	1	4.90689	0	5.04439	0	36.5833	M	methylated	WT	P	glioblastome IV	Y	normal
9963	14.5667	1	21.2667	1	5	0	7.31288	0	52.3361	M	methylated	WT	P	glioblastome IV	Y	amp
9983	16.6	0	32.2	0	4.45943	0	7.25739	0	43.0083	F	methylated	WT	P	High-grade astrocytoma with piloid features (HGAP)	Y	normal
3044	33.8667	1	37.8333	1	5.24793	0	5.78136	0	35.9861	M	methylated	WT	P	glioblastome IV	Y	amp
8092	38.8	1	97.4	1	5.78136	0	6.24793	0	72.5111	F	methylated	WT	P	glioblastome IV	Y
3180	39.7333	1	56.5667	1	3.58496	0	0	0	53.8361	F	methylated	WT	P	glioblastome IV	Y	amp
2086	44.5333	1	60.7667	1	5.2854	0	6.97728	0	45.025	M	methylated	WT	P	glioblastome IV	Y	amp
3757	68.8333	1	73.4667	1	5.64386	0	5.32193	0	64.2917	M	methylated	WT	P	glioblastome IV	Y	NA
7744	4.83333	1	19.2333	1	3.58496	0	7.66534	1	69.3694	M	methylated	WT	P	glioblastome IV	Y	NA
5211	8.3	1	26.7	1	3.80735	0	8.04439	1	65.9694	M	methylated	WT	P	glioblastome IV	Y
2055	13.8	1	19.8667	1	5.04439	0	7.8009	1	66.4417	M	methylated	WT	P	glioblastome IV	Y	amp
7218	14.1667	1	22.5667	1	5.24793	0	9.75154	1	67.5083	M	methylated	WT	P	glioblastome IV	Y
4352	16.0667	1	22.0333	1	5.85798	0	8.05528	1	65.975	F	methylated	WT	P	glioblastome IV	Y	NA
7465	18.5	1	27.5667	1	3.58496	0	7.48382	1	48.7	M	methylated	WT	P	glioblastome IV	Y
9991	18.8	1	26.5667	1	7.15987	0	9.2503	1	69.5528	F	methylated	WT	P	glioblastome IV	Y	normal
9723	20.2	1	26.8667	1	5.24793	0	10.1241	1	46.4694	M	methylated	WT	P	glioblastome IV	Y	amp
4380	57.8333	1	66.9333	1	5.32193	0	8.04439	1	60.0444	M	methylated	WT	P	glioblastome IV	Y	NA
5778	58.0667	1	81.6333	1	5.35755	0	7.58496	1	56.1472	M	methylated	WT	P	glioblastome IV	Y	NA
3747	7.76667	1	15.0667	1	7.24793	1	7.12928	0	58.8806	M	methylated	WT	P	Glioblastome	Y	NA
9440	10.0333	1	21.1333	1	6.30378	1	6.32193	0	69.5694	F	methylated	WT	P	glioblastome IV	Y	normal
9252	13.1	1	14.2333	1	6.04439	1	7.14975	0	64.3944	F	methylated	WT	P	glioblastome IV	Y	normal
9449	14.4333	1	22.9	1	6.44294	1	6.49185	0	55.8083	F	methylated	WT	P	glioblastome IV	Y	NA
9391	25.5	1	25.5	1	5.61471	1	7.09803	0	62.5889	F	methylated	WT	P	glioblastome IV	Y	normal
4373	85.1	1	100.233	1	6.06609	1	6.08746	0	58.0833	M	methylated	WT	P	glioblastome IV	Y	normal
5810			3.4	1	7.78136	1	5.9542	0	69.8444	F	methylated	WT	P	glioblastome IV	Y
7509	4.3	1	30.6333	1	5.97728	1	8.86728	1	58.8833	M	methylated	WT	P	glioblastome IV	Y
9718	4.83333	1	21.7	1	5.90689	1	8.58496	1	48.9556	M	methylated	WT	P	glioblastome IV	N/A	normal
9467	5.33333	1	11.4667	1	8.29462	1	8.66178	1	67.6667	F	methylated	WT	P	glioblastome IV	Y	normal
7964	5.53333	1	6.8	1	6.70044	1	7.98868	1	64.7472	M	methylated	WT	P	glioblastome IV	Y	NA
4338	8.2	1	14.4667	1	7.2384	1	9.12412	1	48.6722	M	methylated	WT	P	glioblastome IV	Y	NA
9721	9.83333	1	13.7	1	6.6865	1	7.98868	1	63.2694	M	methylated	WT	P	glioblastome IV	Y	NA
4943	10.6	1	16.8333	1	7.17991	1	7.91289	1	74.4917	M	methylated	WT	P	glioblastome IV	Y	NA
7481	12.7333	1	23.5	1	6.18982	1	9.27612	1	67.2472	F	methylated	WT	P	glioblastome IV	Y	NA
4376	14.4667	1	35.8333	1	6.56986	1	7.53138	1	63.8639	F	methylated	WT	P	glioblastome IV	Y	NA
3037	15	1	29.6	1	8.01681	1	9.28077	1	51.3278	F	methylated	WT	P	glioblastome IV	Y	amp
7482	18.7667	1	28.6667	1	9.47371	1	9.75656	1	47.0472	M	methylated	WT	P	glioblastome IV	Y	NA
10284	24.5	0	24.5	0	8.23362	1	8.224	1	66.9167	F	methylated	WT	P	glioblastome IV	Y	normal
3972	29.7	0	29.7	1	7.47573	1	8.66178	1	61.8417	F	methylated	WT	P	glioblastome IV	Y	normal
4855	30.1333	1	31.7667	1	5.93074	1	9.09011	1	71.3333	F	methylated	WT	P	glioblastome IV	Y	normal
5416	34.2	1	48.9	1	6.62936	1	8.37938	1	48.4889	F	methylated	WT	P	glioblastome IV	Y	NA
4388	43.0333	1	51.6333	1	6.75489	1	8.30378	1	63.4167	M	methylated	WT	P	glioblastome IV	Y	NA
1600			5.93333	1	5.93074	1	8.93369	1	84.1139	M	methylated	WT	P	glioblastome IV	Y	amp
9448			16.6	1	7.06609	1	8.41363	1	72.8556	F	methylated	WT	P	glioblastome IV	N/A	normal
9680	4.43333	1	6.06667	1	4.24793	0	5.45943	0	70.75	M	unmethylated	WT	P	glioblastome IV	N/A	normal
9564	5.2	1	18.7333	1	3.80735	0	6.71425	0	57.0917	F	unmethylated	WT	P	glioblastome IV	Y	normal
10043	5.23333	1	8.33333	1	1	0	6.42626	0	75.6778	M	unmethylated	WT	P	glioblastome IV	Y
9665	5.4	1	10.3333	1	4.52356	0	7.02237	0	51.7528	F	unmethylated	WT	P	glioblastome IV	Y	NA
9719	5.6	1	8.53333	1	5.61471	0	7.22882	0	62.7472	F	unmethylated	WT	P	glioblastome IV	Y	amp
5560	7.13333	1	18.2333	1	5.32193	0	5.72792	0	61.9472	M	unmethylated	WT	P	glioblastome IV	Y	normal
2351	8.23333	1	18.4333	1	4.39232	0	7.31288	0	34.9	F	unmethylated	WT	P	glioblastome IV	Y	amp
10573	9	0	16.5333	1	3.32193	0	7.18982	0	78.6361	M	unmethylated	WT	P	glioblastome IV	N/A	normal
5862	10.0333	1	15.3333	1	4.70044	0	5.42626	0	68.4861	F	unmethylated	WT	P	glioblastome IV	Y	amp
1686	10.0667	1	15	1	4.80735	0	5.64386	0	64.4667	M	unmethylated	WT	P	glioblastome IV	Y	amp
4609	10.4667	1	18.8667	1	5.12928	0	6.16993	0	60.0611	M	unmethylated	WT	P	glioblastome IV	Y	NA
2772	11.2667	1	18.7333	1	5.72792	0	7.40088	0	54.9028	F	unmethylated	WT	P	glioblastome IV	Y	normal
2112	12.7667	1	24.6333	1	6.42626	0	7.02237	0	64.3694	M	unmethylated	WT	P	glioblastome IV	Y	amp
4582	14.3333	1	18.4	1	5.16993	0	6.30378	0	47.2361	M	unmethylated	WT	P	glioblastome with oligo IV	Y	normal
7338	15.5333	1	24.2	1	3.58496	0	4.32193	0	65.4889	M	unmethylated	WT	P	glioblastome IV	Y
8796	19.6	1	27.7667	1	0	0	7.2384	0	73.0528	F	unmethylated	WT	P	glioblastome IV	Y
6486	23.8	1	25.0667	1	4.52356	0	5.72792	0	74.6361	M	unmethylated	WT	P	gliome mixte ana III	Y	normal
5900	27.4	1	39.2333	1	4.90689	0	4.85798	0	50.3472	F	unmethylated	WT	P	glioblastome IV	Y	NA
9392	27.9333	1	42.7667	1	4.64386	0	5.49185	0	59.275	F	unmethylated	WT	P	glioblastome IV	Y	amp
3808	30.4	1	40.1	1	7.11894	0	6.58496	0	65.6944	F	unmethylated	WT	P	glioblastome with oligo. IV	Y	normal
8588	47.5	1	65.7	1	3.58496	0	6.59991	0	45.5861	M	unmethylated	WT	P	glioblastome IV	Y
10005			0.9	1	4.58496	0	5.39232	0	59.8389	M	unmethylated	WT	P	glioblastome IV	N/A	normal
9666			6.43333	1	4.80735	0	6.37504	0	60.8194	M	unmethylated	WT	P	glioblastome IV	Y	NA
10087			8.13333	1	4.58496	0	7.41785	0	75.1278	M	unmethylated	WT	P	glioblastome IV	Y	normal
9452	7.23333	1	12.2333	1	5.52356	0	8.02791	1	60.625	M	unmethylated	WT	P	glioblastome IV	Y	normal
10292	7.9	1	14.0333	1	4.75489	0	7.98868	1	50.3583	F	unmethylated	WT	P	glioblastome IV	N/A	normal
5954	8.76667	1	19.0667	1	7.53916	0	9.37504	1	42.4722	M	unmethylated	WT	P	glioblastome IV	Y	normal
4386	13.4667	1	17.9333	1	5.52356	0	8.16491	1	62.7444	F	unmethylated	WT	P	glioblastome IV	Y	NA
9063	18	1	28.5	1	5.20945	0	7.91289	1	56.9444	M	unmethylated	WT	P	glioblastome IV	N/A	normal
7938			5.4	1	5.55459	0	7.59246	1	65.7639	M	unmethylated	WT	P	glioblastome IV	Y	normal
9555			6.43333	1	4.85798	0	8.37504	1	65.3833	M	unmethylated	WT	P	glioblastome IV	Y	NA
3772	4	1	16.0667	1	6.14975	1	5.78136	0	41.4778	F	unmethylated	WT	P	glioblastome IV	Y	amp
3794	5.26667	1	14.5333	1	5.90689	1	5.35755	0	61.5639	M	unmethylated	WT	P	glioblastome IV	Y	amp
1846	5.8	1	16.0333	1	6.96578	1	6.18982	0	47.6139	F	unmethylated	WT	P	glioblastome IV	Y	amp
5639	6.26667	1	14.2	1	6.67243	1	7.37504	0	56.7917	M	unmethylated	WT	P	glioblastome IV	Y	amp
5142	6.33333	1	18.3333	1	7.04439	1	5.12928	0	63.9944	M	unmethylated	WT	P	glioblastome with oligo. IV	Y	normal
2445	7	1	8.56667	1	5.97728	1	5.80735	0	34.5861	F	unmethylated	WT	P	glioblastome IV	Y	normal
9049	10.1	1	15.8333	1	6.16993	1	6	0	55.8167	F	unmethylated	WT	P	glioblastome IV	Y	NA
4446	11.8	1	20.7667	1	6.30378	1	7.24793	0	55.8472	M	unmethylated	WT	P	glioblastome IV	Y
6743	11.9	1	29.0667	1	6.55459	1	6.65821	0	45.5556	M	unmethylated	WT	P	glioblastome IV	Y	normal
1850			8.23333	1	6.16993	1	6.79442	0	77.1889	M	unmethylated	WT	P	glioblastome IV	Y	normal
9355	4.06667	1	12.8667	1	7.85798	1	7.90689	1	50.0278	F	unmethylated	WT	P	glioblastome IV	Y	normal
1907	4.1	1	8.6	1	5.93074	1	8.7879	1	72.1139	F	unmethylated	WT	P	glioblastome IV	Y	normal
3740	5.16667	1	11.3667	1	7.86419	1	8.53138	1	63.35	F	unmethylated	WT	P	glioblastome IV	Y	amp
8285	6.4	1	9.06667	1	7.94251	1	7.60733	1	51.075	M	unmethylated	WT	P	glioblastome IV	Y
4610	6.5	1	9.13333	1	7.22882	1	8.88264	1	59.3944	M	unmethylated	WT	P	glioblastome IV	Y	NA
7997	7.23333		7.56667	1	7.67243	1	8.34873	1	53.4194	M	unmethylated	WT	P	glioblastome IV	Y	normal
3735	7.73333	1	20.9667	1	6.35755	1	7.85798	1	42.2056	M	unmethylated	WT	P	glioblastome IV	Y	amp
7943	7.83333	1	40.9667	1	7.27612	1	8.2384	1	39.7167	M	unmethylated	WT	P	glioblastome IV	Y
1688	8.53333	1	13.3333	1	8.01123	1	9.56796	1	48.2944	M	unmethylated	WT	P	glioblastome IV	Y	normal
4452	9	1	21	1	7.30378	1	8.61471	1	47.4694	M	unmethylated	WT	P	glioblastome IV	Y	NA
8264	9.36667	1	14.8667	1	6.47573	1	8.02791	1	68.1528	M	unmethylated	WT	P	glioblastome IV	Y	amp
4345	10.4	1	19.6667	1	6.65821	1	8.00562	1	70.7583	M	unmethylated	WT	P	glioblastome IV	Y	amp
1774	10.5	1	13.6667	1	6.37504	1	9.01681	1	38.3083	F	unmethylated	WT	P	glioblastome IV	Y	normal
2002	10.6667	1	13.4667	1	8.61471	1	9.30606	1	59.8333	F	unmethylated	WT	P	glioblastome IV	Y	normal
2949	12.6333	1	16.5333	1	6.18982	1	10.0755	1	57.8889	M	unmethylated	WT	P	glioblastome IV	Y	normal
8790	13.0667	1	24.5	1	9.31967	1	9.33539	1	61.4944	F	unmethylated	WT	P	glioblastome IV	Y
7748	13.2	1	15.1333	1	9.74147	1	9.81858	1	65.9306	M	unmethylated	WT	P	glioblastome IV	Y	NA
3168	16.2333	1	32.0333	1	10.0661	1	10.7237	1	65.975	M	unmethylated	WT	P	glioblastome IV	Y	NA
8537	16.6333	1	56.6333	0	8.46352	1	8.22882	1	38.7472	F	unmethylated	WT	P	glioblastome IV	Y	normal
9405	17.6667	1	26.2667	1	5.67243	1	7.65105	1	61.4583	M	unmethylated	WT	P	glioblastome IV	Y	normal
9457			4.63333	1	7.40939	1	9.36632	1	57.0417	M	unmethylated	WT	P	glioblastome IV	N/A	amp
1764			7.16667	1	5.90689	1	7.74819	1	55.6222	F	unmethylated	WT	P	glioblastome IV	Y	normal
10190			10.7333	1	5.9542	1	7.93074	1	48.8833	M	unmethylated	WT	P	glioblastome IV	N/A	normal
8289			14.2667	1	6.74147	1	7.74147	1	40.1444	M	unmethylated	WT	P	glioblastome IV	Y
8889	4.73333	1	10.5333	1	1.58496	0	1.58496	0	80.6639	M		WT	P	glioblastome IV	N	normal
6731	5.53333	0	19.3	1	5.2854	0	7.11894	0	64.4139	F		WT	P	glioblastome IV	Y	normal
8525	5.73333	1	7.53333	1	5.49185	0	7.24793	0	70.8083	F		WT	P	glioblastome IV	Y
8187	5.73333	1	63.3333	0	0	0	4.9542	0	46.6056	F		WT	P	glioblastome IV	Y
8550	6.56667	1	11.2333	1	4.9542	0	6.71425	0	61.7806	M		WT	P	glioblastome IV	Y	amp
8107	6.9	1	18.1667	1	5.61471	0	6.78136	0	51.6389	M		WT	P	glioblastome IV	Y	amp
7026	6.9	1	43.0333	1	2.32193	0	7.21917	0	65.4083	M		WT	P	glioblastome IV	Y
8118	7.63333	1	11.2667	1	4.90689	0	7.44294	0	71.8139	M		WT	P	glioblastome IV	Y
4378	8.16667	1	13.8667	1	5.45943	0	7.2854	0	51.8222	F		WT	P	glioblastome IV	Y	NA
7464	8.33333	1	10.3667	1	4.24793	0	6.10852	0	54.7639	M		WT	P	glioblastome IV	Y
7673	8.5	1	14.4	1	0	0	4.64386	0	76.4722	F		WT	P	glioblastome IV	Y
4382	8.93333	1	14.0667	1	5.04439	0	4	0	54.6917	F		WT	P	glioblastome IV	Y	NA
8237	9.73333	1	15.3333	1	5.52356	0	6.08746	0	60.9806	F		WT	P	glioblastome IV	Y	normal
4363	9.76667	1	17.0667	1	5.64386	0	7.29462	0	55.3444	M		WT	P	glioblastome IV	Y	amp
4379	11.2	1	16.8333	1	5.2854	0	4.45943	0	49.2639	M		WT	P	glioblastome IV	Y	NA
8182	11.6667	1	19.1667	1	4.70044	0	6.50779	0	53.8917	F		WT	P	glioblastome IV	Y	amp
7473	11.8333	1	17.3	1	5.55459	0	4.16993	0	58.8333	M		WT	P	glioblastome IV	Y
7490	12.1	1	16.5667	1	5.72792	0	6.2854	0	70.3944	M		WT	P	glioblastome IV	Y	NA
4129	12.6	1	16.3333	1	5.42626	0	7.43463	0	53.9556	M		WT	P	glioblastome with oligo. IV	Y	normal
8724	12.7	1	23.8333	1	4.08746	0	6.72792	0	48.9972	M		WT	P	glioblastome IV	Y	NA
3164	12.7333	1	15.4667	1	4.90689	0	6.18982	0	75.7389	F		WT	P	glioblastome IV	Y	normal
8557	13	1	19.9667	1	4.75489	0	5.58496	0	65.1083	F		WT	P	glioblastome IV	Y
7445	13.7667	1	18.5667	1	5.39232	0	5.83289	0	56.9028	F		WT	P	glioblastome IV	Y	NA
4369	15	1	27	1	2	0	1	0	68	M		WT	P	glioblastome IV	Y	NA
4353	15.9	1	29.8	1	1	0	2.80735	0	46.0583	F		WT	P	glioblastome IV	Y
4342	16.5667	1	93.1667	1	4.52356	0	6.9542	0	58.0611	F		WT	P	glioblastome IV	Y	NA
8365	17.3	1	26.2667	1	5.04439	0	3.45943	0	44.0306	M		WT	P	glioblastome IV	Y	normal
8244	17.7667	1	36.4333	1	5.32193	0	6.84549	0	59.9222	F		WT	P	glioblastome IV	Y
8582	21.1333	1	21.8333	1	3.58496	0	6.80735	0	49.7694	M		WT	P	glioblastome IV	Y	NA
3788	25.1	1	33.3	1	0	0	1.58496	0	61.0583	M		WT	P	glioblastome IV	Y	amp
4356	26.1667	1	41.6667	1	5.85798	0	6.61471	0	52.8278	F		WT	P	glioblastome IV	Y
8371	58.3667	0	58.3667	0	5.08746	0	7.40088	0	51.0972	M		WT	P	glioblastome IV	Y	NA
5571			4.36667	1	0	0	5	0	53.7278	M		WT	P	glioblastome IV	Y
5530			7.56667	1	5.61471	0	4.08746	0	66.25	M		WT	P	glioblastome IV	Y
8016			7.76667	1	5.2854	0	5.61471	0	60.7333	M		WT	P	glioblastome IV	Y	normal
7999			8	1	3.90689	0	0	0	68.9389	M		WT	P	glioblastome IV	Y
8982			18.9333	1	4.90689	0	3.70044	0	66.9278	M		WT	P	glioblastome IV	Y
8980		0	40.8667	0	5.20945	0	6.91886	0	81.9944	F		WT	P	glioblastome IV	Y
8935	4.93333	1	30.5	1	5.72792	0	7.70736	1	31.5194	M		WT	P	glioblastome IV	Y	NA
8880	7.86667	1	20.8667	1	5.55459	0	9.07682	1	53.8528	M		WT	P	glioblastome IV	Y
8196	8.06667	1	8.4	1	5.35755	0	8.47573	1	75.6278	M		WT	P	glioblastome IV	Y
8276	8.43333	1	24.9	1	5.12928	0	7.65105	1	50.1694	M		WT	P	glioblastome IV	Y	normal
8177	9.96667	1	13.9667	1	4.85798	0	8.98584	1	74.9639	M		WT	P	glioblastome IV	Y
8876	10	1	31.5333	1	4.90689	0	8.90388	1	63.7944	M		WT	P	glioblastome IV	Y	NA
7647	10.2333	1	27.5	1	5.58496	0	7.65821	1	58.3889	F		WT	P	glioblastome IV	Y
8981	10.7667	1	25.8333	1	8.69349	0	8.04439	1	56.5222	F		WT	P	glioblastome IV	Y
8362	11.3333	1	20.3	1	5.72792	0	8.42626	1	63.1667	F		WT	P	glioblastome IV	Y	NA
8717	11.9667	1	12.7333	1	5.35755	0	9.43879	1	58.4778	M		WT	P	glioblastome IV	Y	normal
10710	12.1333	1	24.6333	1	5.04439	0	8.30378	1	34.1889	M		WT	P	glioblastome à cellules géantes	Y
4624	12.7	1	18.3	1	4.80735	0	7.74147	1	73.7306	F		WT	P	glioblastome IV	Y	NA
7466	13.4	1	23.0333	1	4.45943	0	8.02237	1	36.2333	F		WT	P	glioblastome IV	Y
3047	14.4	1	29.4333	1	4.90689	0	7.92481	1	80.6944	M		WT	P	glioblastome IV	Y	normal
4090	16.0667	1	25.0333	1	8.65105	0	9.33539	1	60.8667	M		WT	P	glioblastome with oligo. IV	Y	normal
7037	18.0667	1	28.1	1	3.70044	0	8.90989	1	77.1139	F		WT	P	glioblastome IV	Y
8650	18.5667	1	24.2	1	4.80735	0	7.49985	1	52.3667	M		WT	P	glioblastome IV	Y	amp
9397	18.8333	1	31.5	1	4.08746	0	8.21917	1	60.6722	M		WT	P	glioblastome IV	Y
8577	19.6667	1	30.1	1	5.20945	0	7.91289	1	47.3333	F		WT	P	glioblastome IV	Y	NA
7694			18.5667	1	5.75489	0	8.02237	1	73.025	M		WT	P	glioblastome IV	Y	normal
8955			21.8	1	3.45943	0	7.54689	1	36.6944	M		WT	P	glioblastome IV	Y	amp
5459			34.1	1	4.45943	0	7.91289	1	37.2361	M		WT	P	glioblastome IV	Y
6123		0	72.3333	0	3.16993	0	8.32643	1	73.2111	F		WT	P	glioblastome IV	Y
4626	4.4	1	9.56667	1	5.49185	1	6.72792	0	70.2917	M		WT	P	glioblastome IV	Y
7628	5.36667	1	6.06667	1	6	1	7.39232	0	55.8528	M		WT	P	glioblastome IV	Y	NA
7544	6.5	1	10.5667	1	6.47573	1	6.65821	0	60.4694	M		WT	P	glioblastome IV	Y
7546	6.86667	1	6.86667	1	8.29462	1	4.9542	0	51.8472	F		WT	P	glioblastome IV	Y
4375	7.8	1	13.2333	1	6.2854	1	6.75489	0	60.1806	F		WT	P	glioblastome IV	Y	NA
4444	7.96667	1	13.6333	1	6.02237	1	5	0	53.95	M		WT	P	glioblastome IV	Y	NA
8936	8.8	1	17.3	1	6.37504	1	7.01123	0	46.5778	M		WT	P	glioblastome IV	Y	NA
7714	9.8	1	16.1	1	7.06609	1	6.33985	0	57.6028	F		WT	P	glioblastome IV	Y	NA
4313	11.3	1	14.1667	1	5.90689	1	6.82018	0	69.875	M		WT	P	glioblastome IV	Y	NA
10708	11.4667	1	24.9667	1	4.58496	1	5.64386	0	48.25	M		WT	P	glioblastome with PNET IV	Y
4368	12.6667	1	14.5	1	8.23362	1	7.41785	0	55.7306	F		WT	P	glioblastome IV	Y
11289	15.3333	1	16.5333	1	7.35755	1	6.06609	0	66.3167	M		WT	P	glioblastome à petites cellules	Y
5857	17.4667	1	20.4	1	8.74147	1	7.40088	0	71.9167	M		WT	P	glioblastome IV	Y	amp
8351	20	1	32.8	1	6.24793	1	6.64386	0	49.1778	F		WT	P	glioblastome IV	Y	normal
9250	25.3667	1	43.1667	1	6.91886	1	7.37504	0	66.375	M		WT	P	glioblastome IV	Y	normal
5850	32.4	1	47.8333	1	6.02237	1	7.15987	0	63.3444	F		WT	P	glioblastome IV	Y	normal
5508	36.7667	1	46.7667	0	7.35755	1	5.80735	0	53.3889	M		WT	P	glioblastome IV	Y
5101			2.26667	1	6.08746	1	6.88264	0	82.3806	M		WT	P	glioblastome IV	N/A	normal
5566			5.86667	1	6.22882	1	7.19967	0	86.1917	M		WT	P	glioblastome IV	Y
9672			11.2333	1	6.61471	1	6.16993	0	75.9806	M		WT	P	glioblastome IV	Y
11454		0	20.2333	1	6.53916	1	7.12928	0	58.5111	F		WT	P	glioblastome IV	Y
5719			21.8667	1	8.26209	1	7.14975	0	63.5944	M		WT	P	glioblastome IV	N/A	normal
8580	0	1	15.9667	1	8.5157	1	7.70736	1	54.6667	F		WT	P	glioblastome IV	Y	NA
7440	0.766667	1	2.76667	1	7.11894	1	7.92481	1	51.0722	M		WT	P	glioblastome IV	Y	NA
4372	1.56667	1	12.7667	1	6.88264	1	8.2854	1	63.2528	M		WT	P	glioblastome with oligo. IV	Y
3190	2	1	9.86667	1	8.7879	1	9.35315	1	63.5833	F		WT	P	glioblastome IV	Y
8603	2.43333	1	14.2667	1	7.67243	1	8.224	1	52.7194	M		WT	P	glioblastome IV	Y
7472	3.53333	1	6.46667	1	8.27146	1	8.31288	1	58.575	M		WT	P	glioblastome IV	Y
8043	5.33333	1	7.73333	1	7.70736	1	8.79766	1	70.5	M		WT	P	glioblastome IV	Y
4168	5.73333	1	13.1333	1	6.16993	1	7.58496	1	32.9611	F		WT	P	glioblastome IV	Y	normal
4620	6.16667	1	18.3333	0	6.64386	1	8.50779	1	64.4222	F		WT	P	glioblastome IV	Y	normal
11293	7.06667	1	11.3667	1	8.77808	1	8.99718	1	71.3528	M		WT	P	glioblastome IV	Y
4949	7.46667	1	8.56667	1	6.91886	1	8.2384	1	63.8917	F		WT	P	glioblastome IV	Y	amp
4339	7.6	0	39.8333	1	5.58496	1	8.3837	1	64.7556	M		WT	P	glioblastome IV	Y
5102	8.5	1	13.3333	1	7.13955	1	7.61471	1	68.35	M		WT	P	glioblastome IV	Y	NA
7550	8.56667	1	10.5667	1	10.9121	1	11.4041	1	55.6222	M		WT	P	glioblastome IV	Y	NA
1796	8.76667	1	13.7333	1	9.82972	1	8.24317	1	63.8694	M		WT	P	glioblastome IV	Y	amp
9235	9.2	1	16.1	1	7.09803	1	9.04985	1	45.5167	M		WT	P	glioblastome IV	Y	amp
7164	9.56667	1	54.4333	1	8.51175	1	8.54303	1	69.025	F		WT	P	glioblastome IV	Y
9135	11.4333	1	18.1667	1	7.8392	1	7.94837	1	50.7417	M		WT	P	glioblastome IV	Y	normal
8605	11.4667	1	26.3333	1	6.52356	1	7.78136	1	75.5583	F		WT	P	glioblastome IV	Y	normal
7521	17.5667	1	23.6667	1	6.6865	1	7.94251	1	52.5	M		WT	P	glioblastome IV	Y
8698	19.4333	1	21.4	1	6.96578	1	8.27612	1	69.7833	M		WT	P	glioblastome IV	Y	normal
4144	21.2	1	34.4333	1	5.97728	1	8.53916	1	62.5222	F		WT	P	glioblastome IV	Y	normal
3045	22.5667	1	28.8667	1	5.97728	1	7.93074	1	73.8361	M		WT	P	glioblastome IV	Y	normal
7024	24.8	1	40.5	1	5.97728	1	7.70736	1	76.6	M		WT	P	glioblastome IV	Y	amp
4616	26.5667	1	95.5667	0	7.87652	1	8.80735	1	72.0917	F		WT	P	glioblastome IV	Y	NA
8076			4.33333	1	8.8857	1	8.76155	1	67.3306	M		WT	P	glioblastome IV	Y	normal
4631			5.53333	0	6.32193	1	7.78136	1	48.2806	M		WT	P	glioblastome IV	Y	NA
5431			6.1	1	6.08746	1	8.36632	1	67.6806	F		WT	P	glioblastome IV	Y
11292			6.3	1	7.14975	1	8.10852	1	77.4389	F		WT	P	glioblastome IV	Y
11455			11.7333	1	6.97728	1	7.66534	1	87.9472	M		WT	P	glioblastome IV	Y
3494			12.7667	1	7.63662	1	9.25267	1	45.5528	F		WT	P	glioblastome IV	N/A	normal
8519			20.4333	1	6.14975	1	9.67066	1	37.8111	M		WT	P	glioblastome IV	N/A	normal
5869			63.6	0	6.80735	1	8.84862	1	53.2361	F		WT	P	glioblastome IV	Y
